# Supplementary material for: Modeling the shared risks of malaria and anemia in Rwanda
Source: PLoS One. 2024 Apr 22;19(4):e0298259. doi: 10.1371/journal.pone.0298259 (PMC11034660; doi:10.1371/journal.pone.0298259)
Supplement: S1 Data — (CSV) [file pone.0298259.s001.csv]

hv001	urban	hmale	bednet	bednet_all	bednet_some	poorer	middle	richer	richest	primary	sec_high	sex_male	hhage	cage	malaria	anemia	district	dhsclust	annual_precipitation_2015	mean_temperature_2015
1	0	1	1	0	0	0	1	0	0	1	0	0	53	40	0	1	7	1	113.26667	20.016666
1	0	1	1	1	0	0	1	0	0	1	0	1	33	47	0	1	7	1	113.26667	20.016666
1	0	1	1	1	0	0	1	0	0	1	0	1	33	10	0	0	7	1	113.26667	20.016666
1	0	1	1	1	0	0	0	0	1	1	0	1	37	15	0	1	7	1	113.26667	20.016666
1	0	0	1	1	0	0	0	1	0	0	0	1	57	40	0	0	7	1	113.26667	20.016666
1	0	1	1	1	0	0	0	0	1	0	1	1	39	35	0	0	7	1	113.26667	20.016666
1	0	1	1	1	0	0	1	0	0	1	0	0	56	27	0	0	7	1	113.26667	20.016666
2	0	1	1	1	0	0	0	0	0	1	0	1	30	8	0	1	26	2	101.38333	19.666668
2	0	1	1	1	0	0	0	0	0	1	0	0	30	8	0	1	26	2	101.38333	19.666668
2	0	0	1	1	0	0	1	0	0	1	0	0	48	8	0	1	26	2	101.38333	19.666668
2	0	1	1	1	0	1	0	0	0	0	0	1	64	43	0	1	26	2	101.38333	19.666668
2	0	1	1	1	0	1	0	0	0	0	0	0	64	16	0	1	26	2	101.38333	19.666668
2	0	1	1	1	0	0	1	0	0	1	0	1	34	47	1	1	26	2	101.38333	19.666668
2	0	1	1	1	0	0	0	1	0	1	0	1	35	17	0	1	26	2	101.38333	19.666668
2	0	1	1	1	0	0	0	1	0	1	0	1	59	47	1	0	26	2	101.38333	19.666668
2	0	0	1	1	0	0	0	0	0	1	0	1	38	17	0	1	26	2	101.38333	19.666668
3	0	0	0	0	0	1	0	0	0	1	0	1	37	23	0	1	16	3	133.48334	17.391666
3	0	0	0	0	0	0	1	0	0	1	0	0	54	59	0	1	16	3	133.48334	17.391666
3	0	1	1	1	0	0	1	0	0	1	0	1	39	34	0	1	16	3	133.48334	17.391666
3	0	0	0	0	0	0	0	0	0	1	0	0	65	11	0	0	16	3	133.48334	17.391666
3	0	1	1	1	0	0	0	1	0	0	1	1	22	30	0	0	16	3	133.48334	17.391666
3	0	1	1	1	0	0	0	0	0	1	0	1	30	27	0	0	16	3	133.48334	17.391666
3	0	1	1	1	0	0	0	1	0	1	0	1	24	34	0	1	16	3	133.48334	17.391666
4	0	1	1	1	0	1	0	0	0	1	0	0	25	40	0	0	28	4	89.308334	21.575001
4	0	1	1	1	0	0	1	0	0	1	0	0	32	46	0	1	28	4	89.308334	21.575001
4	0	0	1	1	0	1	0	0	0	1	0	0	47	55	0	0	28	4	89.308334	21.575001
4	0	1	1	0	0	1	0	0	0	0	0	0	41	56	1	1	28	4	89.308334	21.575001
4	0	0	1	1	0	0	0	0	0	0	0	1	32	53	0	0	28	4	89.308334	21.575001
4	0	0	1	1	0	0	0	0	0	0	0	1	32	10	0	0	28	4	89.308334	21.575001
4	0	0	1	1	0	0	0	0	0	0	0	0	42	34	1	1	28	4	89.308334	21.575001
5	0	1	1	0	0	1	0	0	0	0	0	1	33	10	0	0	30	5	89.308334	21.575001
5	0	1	1	1	0	1	0	0	0	1	0	1	49	28	0	0	30	5	89.308334	21.575001
5	0	1	1	1	0	0	0	1	0	0	1	0	32	52	0	0	30	5	89.308334	21.575001
5	0	1	1	1	0	0	0	1	0	0	1	1	32	19	0	1	30	5	89.308334	21.575001
5	0	1	1	1	0	1	0	0	0	0	1	1	25	31	0	0	30	5	89.308334	21.575001
5	0	1	1	1	0	1	0	0	0	0	1	0	25	31	0	0	30	5	89.308334	21.575001
6	1	1	1	0	0	0	0	0	1	1	0	0	42	21	0	0	3	6	89.308334	21.575001
6	1	0	1	0	0	0	0	0	1	0	1	0	49	40	0	0	3	6	89.308334	21.575001
6	1	1	1	1	0	0	0	0	1	1	0	1	32	33	0	0	3	6	89.308334	21.575001
6	1	0	1	1	0	0	0	0	1	0	1	0	32	24	0	0	3	6	89.308334	21.575001
6	1	1	1	1	0	0	0	0	1	1	0	0	45	44	0	1	3	6	89.308334	21.575001
6	1	1	1	1	0	0	0	0	1	1	0	1	30	11	0	1	3	6	89.308334	21.575001
6	1	1	1	0	1	0	0	0	1	0	1	1	40	36	0	0	3	6	89.308334	21.575001
6	1	1	1	0	1	0	0	0	1	0	1	0	40	6	0	1	3	6	89.308334	21.575001
6	1	1	1	1	0	0	0	0	1	1	0	0	28	50	0	0	3	6	89.308334	21.575001
6	1	1	1	1	0	0	0	0	1	1	0	0	41	17	0	0	3	6	89.308334	21.575001
7	0	0	1	0	0	0	1	0	0	0	0	0	59	20	0	0	20	7	133.48334	17.391666
7	0	0	1	1	0	0	0	0	1	0	0	1	38	53	0	0	20	7	133.48334	17.391666
7	0	1	1	0	0	0	1	0	0	1	0	1	28	53	0	0	20	7	133.48334	17.391666
7	0	1	1	0	0	0	1	0	0	1	0	1	28	8	0	1	20	7	133.48334	17.391666
7	0	1	1	1	0	0	0	1	0	1	0	1	25	44	0	0	20	7	133.48334	17.391666
7	0	1	1	1	0	0	0	1	0	1	0	0	25	14	0	1	20	7	133.48334	17.391666
7	0	0	1	0	1	0	0	0	0	0	0	1	41	55	0	0	20	7	133.48334	17.391666
7	0	0	1	0	1	0	0	0	0	1	0	0	41	8	0	1	20	7	133.48334	17.391666
8	0	1	1	1	0	0	1	0	0	0	1	1	39	26	0	1	19	8	101.38333	19.666668
8	0	1	1	1	0	0	1	0	0	0	1	0	39	26	0	0	19	8	101.38333	19.666668
8	0	1	1	1	0	0	1	0	0	1	0	0	32	53	0	0	19	8	101.38333	19.666668
8	0	1	1	1	0	0	1	0	0	1	0	0	32	31	0	0	19	8	101.38333	19.666668
8	0	1	1	1	0	0	1	0	0	1	0	0	31	17	0	1	19	8	101.38333	19.666668
9	1	1	1	1	0	0	0	0	1	0	1	0	35	47	0	0	3	9	89.308334	21.575001
10	1	0	1	1	0	0	0	0	1	0	1	0	26	28	0	1	24	10	101.38333	19.666668
10	1	0	1	1	0	0	0	0	1	1	0	1	27	17	0	0	24	10	101.38333	19.666668
10	1	1	1	1	0	0	0	0	1	0	1	0	36	21	0	0	24	10	101.38333	19.666668
10	1	1	1	1	0	0	0	0	1	1	0	1	36	26	0	0	24	10	101.38333	19.666668
11	0	1	1	1	0	1	0	0	0	1	0	0	23	6	0	0	27	11	101.38333	19.666668
11	0	1	1	0	0	1	0	0	0	0	0	1	69	37	0	1	27	11	101.38333	19.666668
11	0	1	1	1	0	0	0	1	0	1	0	1	30	34	0	0	27	11	101.38333	19.666668
11	0	1	1	1	0	0	0	1	0	0	1	0	54	56	0	0	27	11	101.38333	19.666668
11	0	0	1	1	0	0	1	0	0	1	0	0	24	42	0	0	27	11	101.38333	19.666668
11	0	1	1	1	0	1	0	0	0	1	0	1	25	45	0	1	27	11	101.38333	19.666668
11	0	0	1	1	0	0	1	0	0	0	1	1	25	22	0	0	27	11	101.38333	19.666668
11	0	1	1	0	1	1	0	0	0	0	0	0	35	28	1	1	27	11	101.38333	19.666668
11	0	1	1	1	0	1	0	0	0	1	0	1	30	58	0	0	27	11	101.38333	19.666668
11	0	1	1	1	0	1	0	0	0	1	0	1	30	7	0	1	27	11	101.38333	19.666668
12	0	1	1	1	0	0	0	0	0	1	0	1	29	7	0	0	9	12	121.6	19.908333
12	0	1	1	1	0	1	0	0	0	1	0	0	39	19	0	1	9	12	121.6	19.908333
12	0	1	1	1	0	0	1	0	0	1	0	1	46	53	0	0	9	12	121.6	19.908333
12	0	1	1	1	0	0	1	0	0	1	0	0	46	23	0	0	9	12	121.6	19.908333
12	0	1	1	1	0	0	0	0	1	0	1	0	33	59	0	0	9	12	121.6	19.908333
12	0	1	1	1	0	0	0	0	1	0	1	1	33	35	0	0	9	12	121.6	19.908333
12	0	1	1	1	0	0	0	0	1	0	1	0	33	11	0	0	9	12	121.6	19.908333
12	0	1	1	1	0	0	0	0	0	1	0	1	37	39	1	1	9	12	121.6	19.908333
13	0	1	1	1	0	0	0	1	0	1	0	0	37	39	0	0	12	13	153.53334	18.025
13	0	1	1	1	0	0	0	1	0	1	0	1	38	54	0	0	12	13	153.53334	18.025
13	0	1	1	1	0	0	0	1	0	1	0	1	38	6	0	1	12	13	153.53334	18.025
13	0	0	0	0	0	0	0	0	0	0	0	0	24	56	0	1	12	13	153.53334	18.025
13	0	0	1	0	1	0	0	0	0	0	0	1	55	52	0	0	12	13	153.53334	18.025
13	0	0	1	0	1	0	0	0	0	0	0	1	55	33	0	0	12	13	153.53334	18.025
13	0	1	1	1	0	0	0	0	0	1	0	0	33	21	0	0	12	13	153.53334	18.025
13	0	1	1	1	0	0	1	0	0	1	0	1	35	59	0	0	12	13	153.53334	18.025
14	0	1	1	1	0	0	0	0	1	0	1	1	37	44	0	0	16	14	121.6	19.908333
14	0	0	1	1	0	0	0	1	0	1	0	1	37	49	0	1	16	14	121.6	19.908333
14	0	1	1	1	0	0	1	0	0	1	0	0	47	33	0	0	16	14	121.6	19.908333
14	0	1	1	1	0	0	1	0	0	1	0	0	47	9	0	1	16	14	121.6	19.908333
15	1	1	1	1	0	0	0	1	0	1	0	0	37	7	0	0	16	15	133.48334	17.391666
15	1	1	1	1	0	0	0	0	1	1	0	0	34	12	0	1	16	15	133.48334	17.391666
15	1	1	1	1	0	0	0	0	1	0	0	0	36	38	0	0	16	15	133.48334	17.391666
15	1	1	1	1	0	0	0	0	0	1	0	1	35	20	0	0	16	15	133.48334	17.391666
15	1	0	1	1	0	0	0	0	1	0	1	1	31	40	0	1	16	15	133.48334	17.391666
15	1	0	1	1	0	0	0	0	1	0	1	0	45	11	0	1	16	15	133.48334	17.391666
16	0	1	1	1	0	0	1	0	0	0	0	0	34	39	0	0	28	16	86.991669	21.233334
16	0	1	1	1	0	0	0	0	0	0	0	0	35	35	1	0	28	16	86.991669	21.233334
16	0	1	1	1	0	0	1	0	0	1	0	0	31	52	1	0	28	16	86.991669	21.233334
16	0	0	0	0	0	0	0	0	0	1	0	0	18	22	1	1	28	16	86.991669	21.233334
17	0	1	0	0	0	1	0	0	0	0	0	1	32	59	0	0	9	17	121.6	19.908333
17	0	1	0	0	0	1	0	0	0	1	0	1	32	27	0	1	9	17	121.6	19.908333
17	0	1	1	1	0	0	0	0	0	1	0	1	43	53	1	0	9	17	121.6	19.908333
17	0	1	1	1	0	0	0	0	0	1	0	0	43	7	0	0	9	17	121.6	19.908333
17	0	1	1	1	0	0	0	0	0	1	0	0	28	51	1	0	9	17	121.6	19.908333
17	0	1	1	1	0	0	0	0	0	1	0	1	28	16	0	0	9	17	121.6	19.908333
17	0	0	0	0	0	1	0	0	0	1	0	0	71	14	1	1	9	17	121.6	19.908333
17	0	1	0	0	0	0	0	0	0	1	0	0	24	51	0	1	9	17	121.6	19.908333
17	0	1	1	1	0	0	0	0	1	0	1	1	31	22	0	1	9	17	121.6	19.908333
17	0	1	1	1	0	0	0	1	0	1	0	1	45	20	0	0	9	17	121.6	19.908333
18	1	1	0	0	0	0	0	0	0	0	1	0	24	20	0	1	15	18	151.95	18.141666
18	1	1	1	1	0	0	0	0	1	0	1	0	35	51	0	1	15	18	151.95	18.141666
18	1	1	1	1	0	0	0	0	1	0	1	0	35	37	0	1	15	18	151.95	18.141666
18	1	1	0	0	0	0	0	0	0	1	0	1	30	44	0	0	15	18	151.95	18.141666
18	1	1	0	0	0	0	0	0	0	1	0	1	30	22	0	0	15	18	151.95	18.141666
18	1	0	1	1	0	0	0	0	0	0	0	1	28	38	0	0	15	18	151.95	18.141666
18	1	0	1	1	0	0	0	0	0	0	0	1	28	15	0	1	15	18	151.95	18.141666
18	1	0	0	0	0	0	0	0	0	1	0	0	43	22	0	1	15	18	151.95	18.141666
18	1	1	0	0	0	0	0	0	0	1	0	1	30	37	0	0	15	18	151.95	18.141666
19	0	1	1	1	0	0	1	0	0	1	0	0	36	35	1	0	30	19	121.6	19.908333
19	0	1	1	1	0	0	1	0	0	1	0	1	36	9	0	1	30	19	121.6	19.908333
19	0	1	0	0	0	0	0	0	0	1	0	1	31	29	1	1	30	19	121.6	19.908333
19	0	1	1	1	0	0	1	0	0	1	0	1	43	30	0	0	30	19	121.6	19.908333
19	0	0	1	0	0	0	1	0	0	1	0	0	48	46	0	0	30	19	121.6	19.908333
19	0	1	0	0	0	1	0	0	0	1	0	0	25	30	0	0	30	19	121.6	19.908333
19	0	1	1	1	0	0	0	1	0	0	1	1	33	32	0	0	30	19	121.6	19.908333
19	0	1	1	1	0	0	0	0	1	1	0	0	44	52	0	0	30	19	121.6	19.908333
19	0	1	1	1	0	0	0	0	1	1	0	1	44	6	0	0	30	19	121.6	19.908333
19	0	1	0	0	0	0	0	0	0	0	0	1	34	53	0	0	30	19	121.6	19.908333
20	0	0	1	0	0	0	0	0	0	0	0	0	30	58	0	0	4	20	121.6	19.908333
20	0	0	1	1	0	0	0	1	0	0	0	0	52	37	0	0	4	20	121.6	19.908333
20	0	1	1	1	0	1	0	0	0	1	0	0	26	26	0	0	4	20	121.6	19.908333
20	0	0	1	0	1	0	1	0	0	0	0	0	56	17	0	1	4	20	121.6	19.908333
20	0	0	1	0	1	0	1	0	0	1	0	1	56	9	0	1	4	20	121.6	19.908333
20	0	1	1	1	0	1	0	0	0	1	0	0	32	53	0	0	4	20	121.6	19.908333
20	0	1	1	1	0	1	0	0	0	1	0	0	32	12	0	0	4	20	121.6	19.908333
20	0	1	1	1	0	0	0	0	1	1	0	1	43	55	0	0	4	20	121.6	19.908333
20	0	1	1	1	0	0	0	0	0	0	0	1	34	8	0	0	4	20	121.6	19.908333
20	0	1	1	1	0	0	1	0	0	1	0	0	35	44	0	0	4	20	121.6	19.908333
20	0	1	1	1	0	0	1	0	0	0	0	0	51	14	0	1	4	20	121.6	19.908333
21	0	1	1	1	0	0	0	0	1	1	0	0	45	28	0	1	12	21	153.53334	18.025
21	0	1	1	1	0	0	1	0	0	0	1	0	59	8	0	0	12	21	153.53334	18.025
21	0	1	1	1	0	0	1	0	0	0	0	0	35	49	0	1	12	21	153.53334	18.025
22	0	1	1	0	0	0	0	0	0	0	0	1	48	58	0	1	4	22	121.6	19.908333
22	0	1	1	1	0	1	0	0	0	0	0	0	67	58	0	0	4	22	121.6	19.908333
22	0	1	1	1	0	0	0	1	0	1	0	0	31	13	0	1	4	22	121.6	19.908333
22	0	1	1	1	0	1	0	0	0	1	0	1	48	39	0	0	4	22	121.6	19.908333
22	0	1	1	1	0	1	0	0	0	1	0	0	43	38	0	0	4	22	121.6	19.908333
22	0	1	1	1	0	0	1	0	0	1	0	0	32	42	0	0	4	22	121.6	19.908333
22	0	1	1	0	0	0	0	1	0	1	0	1	32	43	0	0	4	22	121.6	19.908333
22	0	1	1	1	0	0	0	0	0	1	0	0	28	51	0	0	4	22	121.6	19.908333
22	0	1	1	1	0	0	0	0	0	0	0	1	46	53	0	0	4	22	121.6	19.908333
22	0	1	1	1	0	0	0	0	0	0	0	0	46	40	0	0	4	22	121.6	19.908333
22	0	1	1	1	0	0	0	0	0	0	0	0	46	27	1	0	4	22	121.6	19.908333
22	0	1	1	1	0	0	0	0	0	0	0	0	46	10	0	1	4	22	121.6	19.908333
22	0	1	1	0	0	0	0	0	0	1	0	0	25	25	0	1	4	22	121.6	19.908333
23	0	1	1	0	0	0	0	1	0	1	0	0	32	51	0	0	3	23	89.308334	21.575001
23	0	1	1	0	0	0	0	1	0	1	0	0	32	25	0	0	3	23	89.308334	21.575001
23	0	1	1	0	0	0	0	1	0	1	0	1	32	6	0	0	3	23	89.308334	21.575001
23	0	1	1	1	0	0	1	0	0	1	0	0	33	59	0	1	3	23	89.308334	21.575001
23	0	1	1	1	0	0	1	0	0	1	0	0	33	29	0	0	3	23	89.308334	21.575001
23	0	0	0	0	0	1	0	0	0	0	0	0	42	41	0	1	3	23	89.308334	21.575001
23	0	1	1	1	0	0	1	0	0	0	0	0	29	18	0	1	3	23	89.308334	21.575001
23	0	1	1	1	0	0	0	0	0	1	0	0	35	44	0	0	3	23	89.308334	21.575001
23	0	1	1	1	0	0	0	0	0	1	0	1	35	8	0	1	3	23	89.308334	21.575001
23	0	1	1	1	0	0	0	0	1	1	0	1	37	36	0	0	3	23	89.308334	21.575001
23	0	1	1	1	0	0	0	0	1	1	0	0	37	10	0	1	3	23	89.308334	21.575001
23	0	0	1	1	0	1	0	0	0	1	0	1	44	55	0	1	3	23	89.308334	21.575001
24	0	0	1	1	0	0	0	0	0	1	0	0	28	27	0	1	14	24	151.95	18.141666
24	0	0	1	1	0	0	0	0	0	1	0	1	28	12	0	1	14	24	151.95	18.141666
24	0	1	1	1	0	0	0	0	0	0	0	0	55	37	0	0	14	24	151.95	18.141666
24	0	0	0	0	0	1	0	0	0	1	0	1	35	48	0	0	14	24	151.95	18.141666
24	0	1	1	1	0	0	1	0	0	1	0	0	30	58	0	0	14	24	151.95	18.141666
24	0	1	1	1	0	0	1	0	0	1	0	1	30	26	0	0	14	24	151.95	18.141666
24	0	1	0	0	0	0	1	0	0	0	0	0	40	46	0	0	14	24	151.95	18.141666
24	0	0	1	1	0	0	0	0	0	1	0	1	38	50	0	1	14	24	151.95	18.141666
24	0	0	1	1	0	0	0	0	0	1	0	0	38	9	0	1	14	24	151.95	18.141666
24	0	1	1	1	0	1	0	0	0	1	0	1	30	51	0	0	14	24	151.95	18.141666
24	0	1	1	1	0	1	0	0	0	1	0	0	30	22	0	0	14	24	151.95	18.141666
24	0	1	0	0	0	1	0	0	0	0	0	1	42	33	0	0	14	24	151.95	18.141666
25	1	1	0	0	0	0	0	0	1	1	0	1	31	44	0	1	22	25	130.44167	16.708334
25	1	0	1	1	0	0	0	0	1	1	0	1	34	34	0	1	22	25	130.44167	16.708334
25	1	1	1	1	0	0	0	0	0	1	0	1	45	29	0	0	22	25	130.44167	16.708334
25	1	1	0	0	0	0	0	1	0	1	0	0	30	32	0	0	22	25	130.44167	16.708334
25	1	1	1	1	0	0	0	0	1	0	1	1	25	32	0	0	22	25	130.44167	16.708334
25	1	1	1	1	0	0	0	0	1	0	1	0	25	14	0	1	22	25	130.44167	16.708334
26	0	1	1	0	0	1	0	0	0	1	0	0	23	36	0	0	25	26	99.449997	19.725
26	0	1	1	0	1	1	0	0	0	1	0	0	40	44	0	0	25	26	99.449997	19.725
26	0	1	1	0	1	1	0	0	0	1	0	1	40	9	0	1	25	26	99.449997	19.725
26	0	1	0	0	0	0	0	0	0	0	0	1	39	53	0	0	25	26	99.449997	19.725
26	0	1	0	0	0	0	0	0	0	0	0	1	39	29	0	0	25	26	99.449997	19.725
26	0	0	1	0	0	1	0	0	0	0	0	0	77	49	0	0	25	26	99.449997	19.725
26	0	1	1	1	0	0	0	1	0	1	0	1	40	17	0	0	25	26	99.449997	19.725
26	0	1	1	1	0	1	0	0	0	1	0	1	29	31	0	0	25	26	99.449997	19.725
27	0	0	0	0	0	0	0	0	0	1	0	0	70	43	0	0	14	27	151.95	18.141666
27	0	1	1	1	0	0	0	1	0	1	0	1	28	55	0	0	14	27	151.95	18.141666
27	0	1	0	0	0	0	1	0	0	1	0	1	48	19	0	1	14	27	151.95	18.141666
27	0	1	1	1	0	0	0	0	0	1	0	1	29	34	0	0	14	27	151.95	18.141666
27	0	1	1	0	1	1	0	0	0	0	0	0	43	40	0	0	14	27	151.95	18.141666
27	0	1	1	0	1	1	0	0	0	0	0	1	43	16	0	1	14	27	151.95	18.141666
27	0	1	1	0	1	0	0	0	0	0	0	1	47	38	0	0	14	27	151.95	18.141666
27	0	1	1	0	1	0	0	0	0	0	0	1	47	10	0	1	14	27	151.95	18.141666
27	0	1	1	1	0	0	0	0	0	1	0	1	24	29	0	0	14	27	151.95	18.141666
27	0	0	1	1	0	0	0	1	0	1	0	1	93	14	0	1	14	27	151.95	18.141666
27	0	1	0	0	0	0	0	0	0	0	0	0	23	31	0	0	14	27	151.95	18.141666
28	0	1	0	0	0	0	0	0	0	0	0	0	37	59	0	0	15	28	133.48334	17.391666
28	0	1	0	0	0	0	0	0	0	0	0	1	37	23	0	0	15	28	133.48334	17.391666
28	0	0	0	0	0	0	0	0	0	0	0	1	53	31	0	1	15	28	133.48334	17.391666
28	0	0	0	0	0	0	0	0	0	1	0	1	25	55	0	0	15	28	133.48334	17.391666
28	0	0	0	0	0	0	0	0	0	1	0	1	25	6	0	1	15	28	133.48334	17.391666
28	0	1	1	0	0	0	0	0	0	0	0	0	41	27	0	0	15	28	133.48334	17.391666
28	0	1	1	1	0	0	0	0	0	1	0	1	23	29	0	1	15	28	133.48334	17.391666
28	0	0	1	0	0	0	1	0	0	1	0	1	35	26	0	0	15	28	133.48334	17.391666
28	0	0	0	0	0	0	0	0	0	1	0	0	37	57	0	0	15	28	133.48334	17.391666
29	1	1	1	1	0	0	0	0	1	0	1	1	62	9	0	0	1	29	101.38333	19.666668
29	1	0	1	1	0	0	0	0	1	0	1	1	53	32	0	0	1	29	101.38333	19.666668
29	1	1	1	1	0	0	0	0	1	1	0	1	39	34	0	0	1	29	101.38333	19.666668
29	1	1	1	1	0	0	0	0	1	1	0	1	39	6	0	1	1	29	101.38333	19.666668
29	1	1	1	1	0	0	0	0	1	0	1	0	37	42	0	0	1	29	101.38333	19.666668
30	0	1	1	1	0	0	1	0	0	1	0	0	52	49	1	1	26	30	101.38333	19.666668
30	0	1	1	1	0	0	1	0	0	1	0	0	52	20	0	0	26	30	101.38333	19.666668
30	0	0	1	1	0	0	0	0	1	0	1	0	42	26	0	0	26	30	101.38333	19.666668
30	0	1	1	1	0	0	0	1	0	0	1	1	32	8	0	1	26	30	101.38333	19.666668
30	0	1	1	0	0	0	0	0	1	0	1	1	57	30	0	0	26	30	101.38333	19.666668
30	0	1	1	1	0	0	1	0	0	1	0	0	31	14	0	1	26	30	101.38333	19.666668
30	0	1	1	1	0	0	0	1	0	1	0	1	25	26	1	0	26	30	101.38333	19.666668
30	0	1	1	1	0	0	0	1	0	1	0	1	35	54	0	0	26	30	101.38333	19.666668
30	0	1	1	1	0	0	0	1	0	1	0	1	35	15	0	1	26	30	101.38333	19.666668
30	0	0	1	0	0	1	0	0	0	0	1	0	24	16	0	1	26	30	101.38333	19.666668
30	0	1	1	1	0	1	0	0	0	0	0	1	31	41	0	0	26	30	101.38333	19.666668
31	0	1	1	0	0	0	1	0	0	0	0	1	31	36	0	0	16	31	133.48334	17.391666
31	0	1	1	1	0	1	0	0	0	1	0	1	31	43	0	0	16	31	133.48334	17.391666
31	0	0	1	1	0	0	0	0	0	0	0	0	40	52	0	1	16	31	133.48334	17.391666
31	0	0	1	1	0	0	0	0	0	0	0	1	40	13	0	0	16	31	133.48334	17.391666
31	0	1	1	1	0	0	0	1	0	0	0	0	59	26	0	0	16	31	133.48334	17.391666
32	0	1	1	1	0	0	0	1	0	1	0	1	45	46	0	0	23	32	101.38333	19.666668
32	0	1	1	1	0	0	1	0	0	0	1	1	37	27	0	1	23	32	101.38333	19.666668
32	0	0	1	0	1	0	0	0	0	1	0	1	33	35	0	0	23	32	101.38333	19.666668
32	0	0	1	0	1	0	0	0	0	1	0	0	33	29	0	0	23	32	101.38333	19.666668
32	0	0	1	1	0	1	0	0	0	0	0	0	62	36	0	0	23	32	101.38333	19.666668
32	0	1	0	0	0	0	0	0	0	0	0	1	63	56	0	0	23	32	101.38333	19.666668
33	0	0	1	1	0	0	0	1	0	0	0	0	64	54	0	0	24	33	101.38333	19.666668
33	0	0	1	1	0	0	0	1	0	1	0	0	64	10	0	0	24	33	101.38333	19.666668
33	0	1	1	1	0	0	0	1	0	0	1	0	32	54	0	0	24	33	101.38333	19.666668
33	0	0	1	1	0	1	0	0	0	1	0	0	52	11	0	1	24	33	101.38333	19.666668
33	0	1	1	1	0	0	0	0	1	0	1	1	42	54	0	0	24	33	101.38333	19.666668
33	0	1	1	1	0	0	0	0	1	1	0	0	42	36	0	0	24	33	101.38333	19.666668
33	0	1	1	1	0	0	0	1	0	1	0	1	42	46	0	0	24	33	101.38333	19.666668
33	0	1	1	1	0	0	0	1	0	1	0	1	42	27	0	0	24	33	101.38333	19.666668
33	0	1	1	1	0	0	0	0	1	0	0	0	53	54	0	0	24	33	101.38333	19.666668
33	0	0	1	0	1	0	0	0	0	0	0	0	48	58	0	0	24	33	101.38333	19.666668
33	0	0	1	0	1	0	0	0	0	0	0	1	48	26	0	0	24	33	101.38333	19.666668
33	0	0	1	0	1	0	0	0	0	1	0	1	48	15	0	0	24	33	101.38333	19.666668
33	0	1	1	1	0	0	1	0	0	1	0	0	52	47	0	0	24	33	101.38333	19.666668
34	0	1	1	1	0	0	0	0	1	0	0	0	38	25	0	0	14	34	151.95	18.141666
34	0	1	0	0	0	0	0	0	0	0	0	0	30	53	0	0	14	34	151.95	18.141666
34	0	1	0	0	0	0	0	0	0	0	0	1	30	22	0	0	14	34	151.95	18.141666
34	0	1	0	0	0	0	0	0	0	1	0	1	28	14	0	1	14	34	151.95	18.141666
34	0	1	0	0	0	1	0	0	0	0	0	0	26	19	0	1	14	34	151.95	18.141666
34	0	1	1	1	0	1	0	0	0	1	0	1	23	13	0	0	14	34	151.95	18.141666
34	0	1	0	0	0	1	0	0	0	1	0	1	25	8	0	1	14	34	151.95	18.141666
34	0	1	0	0	0	1	0	0	0	1	0	0	38	31	0	0	14	34	151.95	18.141666
35	0	0	1	1	0	0	0	1	0	1	0	1	67	58	0	0	29	35	86.991669	21.233334
35	0	1	1	0	1	1	0	0	0	0	0	0	57	58	1	1	29	35	86.991669	21.233334
35	0	1	1	0	1	1	0	0	0	0	0	0	57	23	0	1	29	35	86.991669	21.233334
35	0	0	1	1	0	1	0	0	0	0	0	0	48	57	0	1	29	35	86.991669	21.233334
35	0	0	1	1	0	1	0	0	0	1	0	0	48	24	0	1	29	35	86.991669	21.233334
35	0	0	1	1	0	0	1	0	0	1	0	0	63	54	0	0	29	35	86.991669	21.233334
35	0	0	1	1	0	0	0	1	0	0	1	0	51	25	0	1	29	35	86.991669	21.233334
35	0	1	1	1	0	0	1	0	0	0	1	1	33	34	0	0	29	35	86.991669	21.233334
35	0	1	1	0	1	0	1	0	0	1	0	1	46	53	0	1	29	35	86.991669	21.233334
35	0	1	1	0	1	0	1	0	0	0	1	0	46	11	0	1	29	35	86.991669	21.233334
36	1	0	0	0	0	0	0	1	0	1	0	1	22	22	0	0	25	36	99.449997	19.725
36	1	1	1	0	0	1	0	0	0	1	0	1	32	52	0	0	25	36	99.449997	19.725
36	1	1	1	0	0	1	0	0	0	1	0	0	32	8	0	1	25	36	99.449997	19.725
36	1	1	1	1	0	0	0	1	0	1	0	1	32	56	0	0	25	36	99.449997	19.725
36	1	1	1	1	0	0	0	0	1	1	0	0	38	15	0	1	25	36	99.449997	19.725
36	1	1	1	1	0	0	0	0	1	1	0	0	38	28	0	1	25	36	99.449997	19.725
36	1	1	1	1	0	0	0	0	1	1	0	1	38	8	0	1	25	36	99.449997	19.725
36	1	1	1	1	0	0	0	1	0	1	0	1	30	30	0	0	25	36	99.449997	19.725
36	1	1	1	1	0	1	0	0	0	1	0	0	27	34	0	0	25	36	99.449997	19.725
36	1	1	1	1	0	1	0	0	0	1	0	1	27	12	0	1	25	36	99.449997	19.725
37	0	0	1	1	0	0	1	0	0	1	0	1	48	37	0	0	7	37	113.26667	20.016666
37	0	0	1	1	0	0	1	0	0	1	0	1	48	18	0	0	7	37	113.26667	20.016666
37	0	1	1	1	0	0	0	1	0	1	0	1	32	25	0	0	7	37	113.26667	20.016666
37	0	1	1	1	0	0	0	1	0	1	0	0	29	50	0	0	7	37	113.26667	20.016666
37	0	0	1	1	0	0	0	0	1	1	0	0	42	14	0	0	7	37	113.26667	20.016666
37	0	1	1	1	0	0	0	0	1	0	1	0	36	25	0	1	7	37	113.26667	20.016666
37	0	0	1	0	0	0	1	0	0	1	0	0	38	30	0	0	7	37	113.26667	20.016666
38	0	1	0	0	0	0	0	0	0	0	0	1	53	56	0	1	25	38	99.449997	19.725
38	0	1	0	0	0	0	0	0	0	0	0	1	53	37	0	0	25	38	99.449997	19.725
38	0	1	0	0	0	0	0	0	0	0	0	1	53	19	0	0	25	38	99.449997	19.725
38	0	1	1	1	0	1	0	0	0	1	0	0	33	46	0	0	25	38	99.449997	19.725
38	0	1	1	1	0	1	0	0	0	1	0	1	33	9	0	1	25	38	99.449997	19.725
38	0	1	1	0	0	0	0	0	0	1	0	1	36	56	0	0	25	38	99.449997	19.725
38	0	1	1	0	0	0	1	0	0	0	0	1	32	44	0	0	25	38	99.449997	19.725
38	0	1	1	1	0	0	1	0	0	1	0	0	28	42	0	0	25	38	99.449997	19.725
38	0	1	1	1	0	0	1	0	0	1	0	0	28	17	0	1	25	38	99.449997	19.725
38	0	0	1	1	0	0	0	0	0	0	0	0	33	19	0	1	25	38	99.449997	19.725
38	0	1	1	0	0	1	0	0	0	1	0	1	30	51	0	0	25	38	99.449997	19.725
39	0	1	1	1	0	1	0	0	0	0	0	0	49	17	0	0	25	39	99.449997	19.725
39	0	1	1	1	0	0	0	1	0	1	0	1	48	6	0	0	25	39	99.449997	19.725
39	0	1	1	0	0	0	0	0	0	1	0	1	42	50	0	0	25	39	99.449997	19.725
39	0	1	1	0	0	0	0	0	0	1	0	0	42	17	0	0	25	39	99.449997	19.725
39	0	1	1	1	0	1	0	0	0	1	0	0	37	13	0	1	25	39	99.449997	19.725
40	0	1	1	1	0	1	0	0	0	1	0	1	45	16	0	0	6	40	113.26667	20.016666
40	0	1	0	0	0	0	1	0	0	1	0	0	64	23	0	0	6	40	113.26667	20.016666
40	0	1	1	1	0	0	0	0	0	1	0	1	44	35	0	0	6	40	113.26667	20.016666
40	0	1	0	0	0	1	0	0	0	1	0	1	33	59	0	1	6	40	113.26667	20.016666
41	0	1	1	1	0	1	0	0	0	1	0	0	30	22	0	0	12	41	121.6	19.908333
41	0	1	1	1	0	0	0	1	0	1	0	0	32	24	1	1	12	41	121.6	19.908333
42	1	1	1	1	0	0	0	0	1	0	1	1	40	56	0	0	29	42	86.991669	21.233334
42	1	1	1	1	0	0	0	0	1	0	1	1	38	35	0	1	29	42	86.991669	21.233334
42	1	1	1	1	0	0	1	0	0	0	0	1	35	14	0	0	29	42	86.991669	21.233334
42	1	0	1	1	0	1	0	0	0	1	0	0	44	29	0	0	29	42	86.991669	21.233334
43	0	1	1	0	1	0	1	0	0	0	1	1	35	56	0	0	6	43	136.31667	20.316668
43	0	1	1	0	1	0	1	0	0	0	1	1	35	38	0	0	6	43	136.31667	20.316668
43	0	1	1	1	0	0	1	0	0	0	0	1	33	45	0	0	6	43	136.31667	20.316668
43	0	1	1	1	0	0	1	0	0	0	0	0	33	19	0	1	6	43	136.31667	20.316668
43	0	1	1	1	0	1	0	0	0	0	0	1	60	59	0	0	6	43	136.31667	20.316668
43	0	1	1	1	0	1	0	0	0	0	1	0	60	31	0	0	6	43	136.31667	20.316668
43	0	1	1	1	0	0	0	1	0	1	0	1	33	12	0	0	6	43	136.31667	20.316668
43	0	1	1	0	1	0	0	0	0	1	0	1	35	51	0	0	6	43	136.31667	20.316668
43	0	0	1	1	0	0	0	0	0	1	0	1	35	25	0	0	6	43	136.31667	20.316668
43	0	0	1	1	0	0	0	0	0	1	0	0	42	55	0	1	6	43	136.31667	20.316668
44	0	1	1	1	0	0	0	1	0	1	0	0	54	20	0	0	19	44	133.48334	17.391666
44	0	1	1	1	0	0	0	1	0	1	0	1	34	17	0	1	19	44	133.48334	17.391666
44	0	1	1	1	0	0	0	0	1	0	1	0	33	28	0	1	19	44	133.48334	17.391666
44	0	1	1	1	0	0	0	0	0	1	0	0	24	13	0	1	19	44	133.48334	17.391666
44	0	1	1	1	0	0	0	1	0	0	1	0	25	9	0	0	19	44	133.48334	17.391666
44	0	0	1	1	0	0	1	0	0	0	0	0	60	28	0	0	19	44	133.48334	17.391666
44	0	0	1	1	0	0	0	0	0	1	0	0	39	55	0	1	19	44	133.48334	17.391666
44	0	0	1	1	0	0	0	0	0	1	0	1	39	55	0	1	19	44	133.48334	17.391666
45	0	1	1	1	0	0	1	0	0	1	0	1	29	39	0	0	23	45	101.38333	19.666668
45	0	1	1	1	0	0	0	1	0	1	0	0	43	22	0	1	23	45	101.38333	19.666668
45	0	1	1	1	0	0	1	0	0	1	0	0	32	52	0	0	23	45	101.38333	19.666668
45	0	1	1	0	1	0	0	0	0	1	0	1	34	31	0	0	23	45	101.38333	19.666668
45	0	1	1	0	1	0	0	0	0	1	0	0	34	13	0	0	23	45	101.38333	19.666668
45	0	1	1	1	0	1	0	0	0	0	1	0	49	16	0	1	23	45	101.38333	19.666668
45	0	1	1	0	1	1	0	0	0	1	0	0	31	49	0	1	23	45	101.38333	19.666668
45	0	1	1	0	1	1	0	0	0	1	0	1	31	14	0	1	23	45	101.38333	19.666668
45	0	1	1	1	0	0	1	0	0	1	0	1	25	31	0	0	23	45	101.38333	19.666668
45	0	1	1	1	0	0	1	0	0	1	0	0	46	23	0	1	23	45	101.38333	19.666668
46	1	0	1	1	0	0	0	0	1	0	1	0	27	6	0	1	3	46	101.38333	19.666668
46	1	0	1	1	0	0	0	0	1	1	0	0	34	13	0	0	3	46	101.38333	19.666668
46	1	1	1	1	0	0	0	0	1	0	1	1	33	9	0	1	3	46	101.38333	19.666668
46	1	0	1	1	0	0	0	0	1	0	0	0	66	38	0	0	3	46	101.38333	19.666668
46	1	1	1	1	0	0	0	0	1	0	1	0	25	10	0	1	3	46	101.38333	19.666668
46	1	1	1	1	0	0	0	0	1	0	1	0	42	58	0	0	3	46	101.38333	19.666668
46	1	1	1	1	0	0	0	0	1	0	1	1	34	48	0	0	3	46	101.38333	19.666668
47	0	1	1	1	0	0	1	0	0	1	0	0	30	9	0	0	6	47	113.26667	20.016666
47	0	1	1	1	0	0	0	0	0	1	0	1	24	14	0	0	6	47	113.26667	20.016666
47	0	1	0	0	0	1	0	0	0	0	0	1	30	14	0	0	6	47	113.26667	20.016666
47	0	1	0	0	0	0	1	0	0	0	0	0	68	58	0	0	6	47	113.26667	20.016666
47	0	0	0	0	0	1	0	0	0	1	0	0	60	23	0	0	6	47	113.26667	20.016666
48	0	1	1	0	1	0	1	0	0	0	0	1	45	37	0	0	10	48	133.48334	17.391666
48	0	1	1	0	1	0	1	0	0	0	0	0	45	12	0	1	10	48	133.48334	17.391666
48	0	0	1	1	0	0	0	0	0	0	0	1	35	50	0	1	10	48	133.48334	17.391666
48	0	0	1	1	0	0	0	0	1	0	1	0	34	7	0	0	10	48	133.48334	17.391666
48	0	0	1	1	0	0	1	0	0	1	0	1	43	48	0	1	10	48	133.48334	17.391666
48	0	0	1	1	0	0	1	0	0	1	0	0	43	7	0	0	10	48	133.48334	17.391666
48	0	1	1	1	0	0	0	1	0	0	0	0	53	35	0	0	10	48	133.48334	17.391666
48	0	1	1	0	0	0	0	1	0	1	0	1	37	20	0	1	10	48	133.48334	17.391666
49	1	1	1	1	0	0	0	0	1	0	0	1	43	42	0	1	13	49	151.95	18.141666
49	1	1	1	0	1	1	0	0	0	0	0	0	30	56	0	0	13	49	151.95	18.141666
49	1	1	1	1	0	0	0	0	1	0	1	0	29	40	0	0	13	49	151.95	18.141666
49	1	1	1	1	0	0	0	0	1	0	1	1	29	21	0	1	13	49	151.95	18.141666
49	1	1	1	0	0	0	0	0	1	0	1	0	44	50	0	0	13	49	151.95	18.141666
49	1	1	1	1	0	0	0	1	0	1	0	1	28	20	0	0	13	49	151.95	18.141666
49	1	1	1	0	0	0	0	0	1	1	0	1	41	14	0	0	13	49	151.95	18.141666
49	1	1	1	0	0	0	0	0	1	0	1	1	41	52	0	1	13	49	151.95	18.141666
49	1	1	1	1	0	0	0	0	1	0	1	1	34	52	0	0	13	49	151.95	18.141666
49	1	1	1	1	0	0	0	0	1	0	1	1	34	15	0	0	13	49	151.95	18.141666
49	1	0	1	1	0	0	0	0	1	0	1	1	34	43	0	0	13	49	151.95	18.141666
49	1	0	1	1	0	0	0	0	1	1	0	1	41	37	0	0	13	49	151.95	18.141666
50	0	0	1	1	0	0	1	0	0	0	0	0	48	52	0	1	23	50	99.449997	19.725
50	0	0	1	1	0	0	1	0	0	0	0	1	48	30	0	1	23	50	99.449997	19.725
50	0	1	1	1	0	0	1	0	0	1	0	1	52	42	0	0	23	50	99.449997	19.725
50	0	0	1	1	0	0	0	1	0	0	0	1	52	30	0	0	23	50	99.449997	19.725
50	0	0	1	1	0	0	0	1	0	0	0	1	52	9	0	1	23	50	99.449997	19.725
50	0	1	1	1	0	0	1	0	0	0	0	1	52	54	0	0	23	50	99.449997	19.725
50	0	1	1	1	0	0	1	0	0	0	0	1	52	18	0	1	23	50	99.449997	19.725
50	0	1	1	1	0	1	0	0	0	1	0	0	25	10	0	0	23	50	99.449997	19.725
51	0	1	1	1	0	1	0	0	0	0	0	1	33	25	0	1	26	51	101.38333	19.666668
51	0	0	1	1	0	0	1	0	0	1	0	1	64	7	0	1	26	51	101.38333	19.666668
51	0	1	1	1	0	1	0	0	0	0	0	1	47	23	0	1	26	51	101.38333	19.666668
51	0	1	1	1	0	1	0	0	0	1	0	1	47	29	0	1	26	51	101.38333	19.666668
51	0	1	1	1	0	0	1	0	0	1	0	1	68	18	0	1	26	51	101.38333	19.666668
51	0	1	1	1	0	0	1	0	0	0	0	0	39	41	0	0	26	51	101.38333	19.666668
51	0	1	1	1	0	1	0	0	0	0	0	1	59	11	1	1	26	51	101.38333	19.666668
51	0	1	1	1	0	0	1	0	0	0	1	1	26	42	0	0	26	51	101.38333	19.666668
51	0	1	1	1	0	0	1	0	0	0	1	1	26	17	0	0	26	51	101.38333	19.666668
52	0	1	1	1	0	1	0	0	0	1	0	1	22	33	0	1	2	52	101.38333	19.666668
52	0	1	1	0	0	0	1	0	0	1	0	0	37	37	1	1	2	52	101.38333	19.666668
52	0	1	1	1	0	0	0	0	0	1	0	1	41	37	0	1	2	52	101.38333	19.666668
52	0	1	1	1	0	0	1	0	0	1	0	0	30	39	0	0	2	52	101.38333	19.666668
52	0	1	1	1	0	0	1	0	0	1	0	0	30	8	0	1	2	52	101.38333	19.666668
52	0	1	1	0	1	0	0	0	0	1	0	0	45	36	0	0	2	52	101.38333	19.666668
52	0	0	1	1	0	0	0	0	0	1	0	0	70	10	0	0	2	52	101.38333	19.666668
52	0	1	0	0	0	1	0	0	0	1	0	1	31	55	0	0	2	52	101.38333	19.666668
52	0	1	0	0	0	0	0	0	0	1	0	0	32	42	0	0	2	52	101.38333	19.666668
53	1	1	1	1	0	0	0	0	1	1	0	1	26	28	0	0	9	53	121.6	19.908333
53	1	0	1	1	0	0	0	0	1	1	0	1	28	49	0	0	9	53	121.6	19.908333
53	1	1	1	1	0	0	1	0	0	0	0	0	51	23	0	1	9	53	121.6	19.908333
53	1	1	1	1	0	0	1	0	0	1	0	0	57	56	0	0	9	53	121.6	19.908333
53	1	1	1	1	0	0	1	0	0	1	0	1	57	27	0	1	9	53	121.6	19.908333
53	1	1	0	0	0	0	0	1	0	1	0	1	28	33	0	0	9	53	121.6	19.908333
53	1	1	0	0	0	0	0	1	0	1	0	0	28	12	0	1	9	53	121.6	19.908333
53	1	0	1	1	0	0	0	0	1	0	1	0	30	53	0	0	9	53	121.6	19.908333
53	1	0	1	1	0	0	0	0	1	0	1	1	30	19	0	0	9	53	121.6	19.908333
53	1	0	1	1	0	0	1	0	0	1	0	1	55	6	0	1	9	53	121.6	19.908333
54	0	1	1	0	0	0	0	0	0	1	0	0	50	28	0	0	6	54	113.26667	20.016666
55	1	1	1	1	0	0	0	0	1	1	0	1	32	15	0	1	27	55	86.991669	21.233334
55	1	1	1	1	0	1	0	0	0	1	0	0	31	25	0	0	27	55	86.991669	21.233334
55	1	1	1	1	0	0	1	0	0	1	0	0	32	54	0	0	27	55	86.991669	21.233334
55	1	1	1	1	0	0	1	0	0	1	0	0	32	36	0	0	27	55	86.991669	21.233334
55	1	1	1	1	0	0	1	0	0	1	0	0	32	8	0	1	27	55	86.991669	21.233334
55	1	1	1	1	0	0	0	0	1	0	1	0	35	10	0	0	27	55	86.991669	21.233334
56	0	1	1	1	0	1	0	0	0	1	0	0	42	34	0	0	1	56	101.38333	19.666668
56	0	1	1	0	1	0	0	1	0	0	1	1	26	42	0	0	1	56	101.38333	19.666668
56	0	1	1	0	1	0	0	1	0	0	1	1	26	12	0	1	1	56	101.38333	19.666668
56	0	1	1	1	0	0	0	0	1	0	1	0	24	24	0	1	1	56	101.38333	19.666668
56	0	1	1	1	0	0	1	0	0	1	0	1	29	57	0	0	1	56	101.38333	19.666668
56	0	1	1	1	0	0	1	0	0	1	0	0	29	35	0	0	1	56	101.38333	19.666668
56	0	1	1	1	0	0	1	0	0	1	0	1	45	15	0	1	1	56	101.38333	19.666668
56	0	1	1	1	0	1	0	0	0	0	0	0	35	37	0	0	1	56	101.38333	19.666668
56	0	1	1	1	0	0	0	1	0	1	0	1	25	30	0	1	1	56	101.38333	19.666668
56	0	1	1	1	0	0	0	1	0	1	0	0	29	51	0	0	1	56	101.38333	19.666668
57	1	1	1	1	0	0	0	0	1	1	0	0	35	26	0	1	2	57	101.38333	19.666668
57	1	1	1	1	0	0	0	0	1	0	1	0	33	18	0	1	2	57	101.38333	19.666668
58	0	1	1	1	0	0	0	0	0	0	0	1	48	43	0	0	22	58	130.44167	16.708334
58	0	1	1	1	0	1	0	0	0	1	0	0	30	28	0	0	22	58	130.44167	16.708334
58	0	0	1	0	0	0	0	0	0	1	0	0	37	51	0	0	22	58	130.44167	16.708334
58	0	1	1	0	0	0	0	0	0	0	0	1	30	46	0	0	22	58	130.44167	16.708334
58	0	1	1	0	0	0	0	0	0	0	0	1	30	19	0	0	22	58	130.44167	16.708334
58	0	1	1	1	0	1	0	0	0	1	0	0	48	48	0	0	22	58	130.44167	16.708334
58	0	1	0	0	0	1	0	0	0	1	0	0	23	37	0	0	22	58	130.44167	16.708334
58	0	1	0	0	0	1	0	0	0	1	0	1	23	52	0	0	22	58	130.44167	16.708334
58	0	1	0	0	0	0	1	0	0	1	0	0	35	41	0	0	22	58	130.44167	16.708334
58	0	1	1	0	1	1	0	0	0	1	0	1	54	28	0	0	22	58	130.44167	16.708334
58	0	1	0	0	0	1	0	0	0	1	0	0	32	46	0	1	22	58	130.44167	16.708334
59	0	1	1	1	0	0	0	1	0	1	0	0	30	20	0	1	27	59	86.991669	21.233334
59	0	1	1	0	0	0	1	0	0	0	1	0	40	14	0	0	27	59	86.991669	21.233334
59	0	1	1	1	0	0	0	1	0	1	0	0	23	8	0	1	27	59	86.991669	21.233334
59	0	1	1	1	0	0	0	0	0	0	0	1	37	52	0	1	27	59	86.991669	21.233334
59	0	1	1	1	0	0	0	1	0	0	1	0	29	7	0	0	27	59	86.991669	21.233334
59	0	0	1	1	0	0	0	1	0	1	0	0	32	51	0	1	27	59	86.991669	21.233334
59	0	1	0	0	0	0	0	0	0	0	0	1	30	40	0	1	27	59	86.991669	21.233334
60	1	1	1	1	0	0	0	0	1	0	1	1	45	42	0	0	14	60	151.95	18.141666
60	1	1	1	1	0	0	0	0	1	0	1	0	32	32	0	0	14	60	151.95	18.141666
60	1	1	1	1	0	0	0	0	1	0	1	0	32	9	0	0	14	60	151.95	18.141666
60	1	1	1	0	0	0	0	0	1	0	0	0	45	28	0	0	14	60	151.95	18.141666
60	1	1	0	0	0	0	0	0	1	0	1	0	93	24	0	0	14	60	151.95	18.141666
60	1	0	1	1	0	0	0	0	1	0	1	1	36	42	0	0	14	60	151.95	18.141666
60	1	0	1	1	0	0	0	0	1	0	1	0	40	45	0	0	14	60	151.95	18.141666
61	0	1	0	0	0	0	0	0	0	1	0	1	33	32	0	0	30	61	89.308334	21.575001
61	0	1	0	0	0	0	0	0	0	1	0	0	33	9	0	0	30	61	89.308334	21.575001
61	0	1	1	1	0	0	1	0	0	0	1	1	27	30	1	1	30	61	89.308334	21.575001
61	0	1	1	1	0	0	1	0	0	1	0	1	35	56	0	0	30	61	89.308334	21.575001
61	0	1	1	1	0	0	1	0	0	1	0	1	35	37	0	0	30	61	89.308334	21.575001
61	0	1	0	0	0	0	0	0	0	0	0	0	35	20	0	0	30	61	89.308334	21.575001
61	0	1	1	1	0	1	0	0	0	0	1	1	30	46	1	0	30	61	89.308334	21.575001
62	0	1	1	1	0	0	1	0	0	1	0	0	35	58	0	1	19	62	101.38333	19.666668
62	0	0	1	1	0	0	0	1	0	1	0	0	33	56	0	1	19	62	101.38333	19.666668
62	0	0	1	1	0	0	0	1	0	1	0	0	33	23	0	0	19	62	101.38333	19.666668
62	0	1	1	1	0	0	0	1	0	1	0	0	33	54	0	0	19	62	101.38333	19.666668
62	0	1	1	1	0	0	0	1	0	1	0	0	33	10	0	0	19	62	101.38333	19.666668
62	0	1	1	0	1	0	1	0	0	1	0	0	30	43	0	0	19	62	101.38333	19.666668
62	0	1	1	0	1	0	1	0	0	1	0	1	30	20	0	1	19	62	101.38333	19.666668
63	0	1	1	1	0	1	0	0	0	1	0	1	30	19	0	1	25	63	99.449997	19.725
63	0	0	1	1	0	0	1	0	0	1	0	1	35	55	0	0	25	63	99.449997	19.725
64	0	0	1	1	0	0	1	0	0	1	0	1	30	24	0	1	25	64	99.449997	19.725
64	0	0	1	1	0	0	1	0	0	1	0	0	30	13	0	0	25	64	99.449997	19.725
64	0	1	1	1	0	0	0	0	1	0	0	1	30	11	0	1	25	64	99.449997	19.725
64	0	1	0	0	0	0	1	0	0	1	0	0	36	58	0	0	25	64	99.449997	19.725
64	0	1	0	0	0	0	1	0	0	1	0	0	36	10	0	0	25	64	99.449997	19.725
64	0	1	0	0	0	0	0	1	0	0	1	0	25	13	0	1	25	64	99.449997	19.725
64	0	1	1	1	0	1	0	0	0	0	0	1	25	33	0	0	25	64	99.449997	19.725
64	0	1	0	0	0	0	0	0	0	0	0	1	34	38	0	0	25	64	99.449997	19.725
64	0	1	1	0	0	0	1	0	0	1	0	0	37	15	0	0	25	64	99.449997	19.725
64	0	1	0	0	0	1	0	0	0	0	0	1	35	30	0	0	25	64	99.449997	19.725
64	0	0	1	1	0	0	0	0	1	0	0	0	80	46	0	0	25	64	99.449997	19.725
65	0	1	1	1	0	0	0	1	0	1	0	0	28	6	0	0	28	65	86.991669	21.233334
65	0	1	1	1	0	1	0	0	0	1	0	0	28	18	0	1	28	65	86.991669	21.233334
65	0	0	1	0	0	0	0	0	0	1	0	1	37	45	1	1	28	65	86.991669	21.233334
65	0	0	1	0	0	0	0	0	0	1	0	0	37	24	1	1	28	65	86.991669	21.233334
65	0	1	1	1	0	0	1	0	0	1	0	1	30	28	0	0	28	65	86.991669	21.233334
65	0	0	1	1	0	0	1	0	0	0	0	1	54	41	0	1	28	65	86.991669	21.233334
65	0	1	1	1	0	1	0	0	0	1	0	1	44	7	0	1	28	65	86.991669	21.233334
66	0	1	1	1	0	0	0	1	0	1	0	1	31	57	0	0	20	66	133.48334	17.391666
66	0	1	1	1	0	0	0	1	0	1	0	1	31	11	0	0	20	66	133.48334	17.391666
66	0	0	1	1	0	0	0	0	0	1	0	0	31	8	0	1	20	66	133.48334	17.391666
66	0	0	1	1	0	0	0	0	0	1	0	1	33	28	0	0	20	66	133.48334	17.391666
66	0	1	1	1	0	1	0	0	0	1	0	0	54	40	0	0	20	66	133.48334	17.391666
66	0	1	1	1	0	1	0	0	0	1	0	0	71	28	0	0	20	66	133.48334	17.391666
66	0	0	1	1	0	1	0	0	0	1	0	1	33	41	0	0	20	66	133.48334	17.391666
66	0	0	1	1	0	1	0	0	0	1	0	0	33	16	0	0	20	66	133.48334	17.391666
67	0	0	1	0	0	0	0	0	0	0	0	1	60	40	0	0	14	67	151.95	18.141666
67	0	1	0	0	0	1	0	0	0	1	0	0	26	37	0	0	14	67	151.95	18.141666
67	0	0	0	0	0	0	0	0	0	0	0	1	42	31	0	0	14	67	151.95	18.141666
67	0	1	1	0	1	0	1	0	0	0	0	0	26	45	0	0	14	67	151.95	18.141666
67	0	1	1	0	1	0	1	0	0	0	0	0	26	26	0	0	14	67	151.95	18.141666
67	0	1	1	0	1	0	1	0	0	0	0	0	26	7	0	1	14	67	151.95	18.141666
67	0	1	0	0	0	0	0	0	0	1	0	0	25	33	0	1	14	67	151.95	18.141666
68	0	0	1	1	0	1	0	0	0	1	0	1	58	40	0	0	23	68	101.38333	19.666668
68	0	1	1	1	0	0	0	0	0	1	0	1	37	8	0	1	23	68	101.38333	19.666668
68	0	1	1	1	0	0	0	1	0	1	0	0	58	53	0	0	23	68	101.38333	19.666668
68	0	1	1	1	0	0	0	1	0	1	0	1	58	30	0	1	23	68	101.38333	19.666668
68	0	1	1	1	0	1	0	0	0	0	0	1	33	23	0	1	23	68	101.38333	19.666668
68	0	1	1	1	0	1	0	0	0	1	0	1	33	36	0	0	23	68	101.38333	19.666668
68	0	1	1	1	0	0	0	1	0	1	0	1	38	28	0	0	23	68	101.38333	19.666668
69	0	1	1	1	0	0	1	0	0	1	0	1	44	56	0	1	6	69	136.31667	20.316668
69	0	1	1	1	0	0	1	0	0	1	0	0	44	34	0	1	6	69	136.31667	20.316668
69	0	1	1	1	0	0	1	0	0	1	0	0	44	10	0	1	6	69	136.31667	20.316668
69	0	0	0	0	0	0	1	0	0	0	0	0	84	34	0	0	6	69	136.31667	20.316668
69	0	1	0	0	0	1	0	0	0	0	0	1	29	42	0	0	6	69	136.31667	20.316668
69	0	1	1	0	1	0	0	0	1	0	1	0	34	56	0	0	6	69	136.31667	20.316668
69	0	1	1	1	0	0	0	0	0	1	0	1	44	36	0	0	6	69	136.31667	20.316668
69	0	1	1	1	0	0	1	0	0	1	0	1	49	51	0	1	6	69	136.31667	20.316668
69	0	1	1	1	0	0	1	0	0	1	0	1	49	33	0	0	6	69	136.31667	20.316668
69	0	1	1	1	0	0	1	0	0	1	0	1	49	9	0	0	6	69	136.31667	20.316668
69	0	1	1	1	0	0	0	0	1	0	1	0	41	48	0	0	6	69	136.31667	20.316668
69	0	1	1	0	0	1	0	0	0	0	0	0	32	43	0	1	6	69	136.31667	20.316668
70	1	1	1	1	0	0	0	1	0	1	0	1	55	21	0	0	3	70	89.308334	21.575001
70	1	1	1	1	0	0	0	0	1	0	1	0	36	14	0	1	3	70	89.308334	21.575001
70	1	0	1	1	0	0	0	0	1	0	1	1	33	28	0	0	3	70	89.308334	21.575001
70	1	0	1	1	0	0	0	0	1	1	0	1	34	23	0	0	3	70	89.308334	21.575001
71	0	1	1	1	0	0	1	0	0	0	1	0	25	10	0	1	22	71	133.48334	17.391666
71	0	1	1	1	0	0	1	0	0	1	0	0	27	39	0	0	22	71	133.48334	17.391666
71	0	1	1	1	0	0	1	0	0	1	0	1	27	18	0	0	22	71	133.48334	17.391666
71	0	1	1	1	0	0	0	1	0	0	0	1	46	35	0	0	22	71	133.48334	17.391666
71	0	1	0	0	0	0	0	1	0	0	1	0	30	36	0	1	22	71	133.48334	17.391666
72	1	1	1	1	0	0	0	0	1	0	0	1	39	31	0	0	14	72	151.95	18.141666
72	1	0	0	0	0	0	0	1	0	0	0	0	58	29	0	0	14	72	151.95	18.141666
72	1	1	1	0	0	0	0	0	1	1	0	0	53	33	0	0	14	72	151.95	18.141666
72	1	1	0	0	0	0	0	1	0	1	0	1	30	32	0	0	14	72	151.95	18.141666
72	1	1	1	1	0	0	0	0	1	1	0	1	40	43	0	0	14	72	151.95	18.141666
72	1	1	1	1	0	0	0	0	1	1	0	1	40	15	0	0	14	72	151.95	18.141666
73	0	1	1	1	0	1	0	0	0	1	0	0	35	39	0	0	14	73	151.95	18.141666
73	0	1	0	0	0	0	0	0	0	1	0	0	24	27	0	0	14	73	151.95	18.141666
73	0	1	1	1	0	0	0	0	0	1	0	1	29	40	0	0	14	73	151.95	18.141666
73	0	1	1	1	0	0	0	0	0	1	0	1	29	17	0	0	14	73	151.95	18.141666
73	0	1	0	0	0	1	0	0	0	1	0	1	34	58	0	1	14	73	151.95	18.141666
73	0	1	1	0	1	1	0	0	0	1	0	1	25	37	0	1	14	73	151.95	18.141666
73	0	1	1	0	1	1	0	0	0	1	0	0	25	12	0	0	14	73	151.95	18.141666
73	0	1	0	0	0	0	1	0	0	1	0	0	36	15	0	1	14	73	151.95	18.141666
73	0	0	0	0	0	0	0	0	0	0	0	0	64	51	0	0	14	73	151.95	18.141666
73	0	1	1	1	0	0	0	1	0	1	0	1	42	12	0	1	14	73	151.95	18.141666
73	0	0	0	0	0	0	0	0	0	0	0	1	54	10	0	1	14	73	151.95	18.141666
73	0	1	0	0	0	0	0	0	0	0	0	1	32	33	0	0	14	73	151.95	18.141666
73	0	1	0	0	0	0	0	0	0	1	0	0	29	55	0	1	14	73	151.95	18.141666
74	0	1	1	1	0	0	0	0	1	1	0	0	32	10	0	1	20	74	133.48334	17.391666
74	0	0	1	0	0	0	0	0	0	1	0	1	34	11	0	1	20	74	133.48334	17.391666
74	0	1	1	1	0	1	0	0	0	1	0	0	26	38	0	0	20	74	133.48334	17.391666
75	0	1	1	1	0	1	0	0	0	1	0	1	35	26	0	0	4	75	121.6	19.908333
75	0	1	1	1	0	1	0	0	0	1	0	0	35	6	0	1	4	75	121.6	19.908333
75	0	1	1	1	0	1	0	0	0	1	0	0	25	7	0	0	4	75	121.6	19.908333
75	0	1	1	1	0	0	0	1	0	1	0	1	40	12	0	1	4	75	121.6	19.908333
75	0	1	1	1	0	0	1	0	0	1	0	0	37	47	0	0	4	75	121.6	19.908333
75	0	1	0	0	0	0	1	0	0	1	0	0	72	56	0	1	4	75	121.6	19.908333
75	0	1	0	0	0	0	1	0	0	1	0	0	72	29	1	1	4	75	121.6	19.908333
75	0	0	1	1	0	0	0	0	0	1	0	1	36	59	0	0	4	75	121.6	19.908333
75	0	1	1	1	0	0	1	0	0	0	0	1	65	59	0	0	4	75	121.6	19.908333
75	0	1	1	1	0	0	0	1	0	1	0	1	34	36	0	0	4	75	121.6	19.908333
75	0	1	1	1	0	0	0	0	0	1	0	1	28	19	1	0	4	75	121.6	19.908333
75	0	1	1	0	0	0	0	1	0	1	0	1	59	12	0	1	4	75	121.6	19.908333
75	0	1	1	0	0	0	0	1	0	1	0	1	59	40	0	0	4	75	121.6	19.908333
75	0	0	1	1	0	0	0	0	0	1	0	1	32	52	1	0	4	75	121.6	19.908333
75	0	0	1	1	0	0	0	0	0	1	0	0	32	30	0	0	4	75	121.6	19.908333
76	0	0	1	1	0	0	1	0	0	1	0	1	80	9	0	1	3	76	89.308334	21.575001
76	0	1	1	1	0	0	1	0	0	1	0	1	37	24	0	1	3	76	89.308334	21.575001
76	0	1	1	1	0	0	0	0	0	0	0	0	31	25	0	0	3	76	89.308334	21.575001
76	0	1	1	0	0	0	1	0	0	0	0	1	79	31	0	0	3	76	89.308334	21.575001
76	0	1	1	0	0	0	1	0	0	0	1	1	79	17	0	1	3	76	89.308334	21.575001
76	0	0	1	1	0	0	0	0	0	1	0	0	44	34	0	0	3	76	89.308334	21.575001
76	0	1	0	0	0	0	1	0	0	1	0	1	45	30	0	0	3	76	89.308334	21.575001
76	0	1	1	1	0	0	0	1	0	1	0	0	27	37	0	1	3	76	89.308334	21.575001
76	0	1	1	1	0	0	0	1	0	1	0	1	27	9	0	1	3	76	89.308334	21.575001
77	0	1	1	1	0	0	0	0	0	1	0	0	26	9	0	1	16	77	151.95	18.141666
77	0	1	0	0	0	0	0	0	0	1	0	0	27	36	0	0	16	77	151.95	18.141666
77	0	1	0	0	0	0	0	0	0	1	0	0	27	18	0	1	16	77	151.95	18.141666
77	0	1	1	0	0	0	1	0	0	0	0	1	35	43	0	0	16	77	151.95	18.141666
77	0	1	1	0	0	0	1	0	0	0	0	0	35	11	0	0	16	77	151.95	18.141666
77	0	0	1	0	0	1	0	0	0	0	0	1	32	6	0	1	16	77	151.95	18.141666
77	0	1	1	1	0	0	1	0	0	1	0	1	25	24	0	1	16	77	151.95	18.141666
77	0	1	1	0	1	0	0	0	0	0	0	1	29	59	0	0	16	77	151.95	18.141666
77	0	1	1	0	1	0	0	0	0	0	0	0	29	32	0	1	16	77	151.95	18.141666
78	0	1	1	0	1	0	0	0	0	1	0	1	32	38	0	0	13	78	153.53334	18.025
78	0	1	1	0	1	0	0	1	0	1	0	1	33	51	0	0	13	78	153.53334	18.025
78	0	1	1	0	1	0	0	1	0	1	0	1	33	13	0	0	13	78	153.53334	18.025
78	0	0	0	0	0	0	0	0	0	0	0	0	68	56	0	0	13	78	153.53334	18.025
78	0	1	1	1	0	1	0	0	0	1	0	1	25	33	0	0	13	78	153.53334	18.025
78	0	1	1	1	0	1	0	0	0	1	0	0	25	18	0	0	13	78	153.53334	18.025
78	0	1	1	1	0	1	0	0	0	1	0	1	28	37	0	0	13	78	153.53334	18.025
79	0	1	1	1	0	0	1	0	0	0	0	0	67	54	0	0	9	79	121.6	19.908333
79	0	1	1	1	0	1	0	0	0	1	0	1	70	35	0	0	9	79	121.6	19.908333
79	0	1	1	1	0	0	0	1	0	1	0	1	29	55	0	0	9	79	121.6	19.908333
79	0	0	1	1	0	1	0	0	0	1	0	1	30	59	0	0	9	79	121.6	19.908333
79	0	1	1	0	0	1	0	0	0	0	0	1	80	45	0	0	9	79	121.6	19.908333
79	0	1	1	1	0	0	0	0	0	1	0	0	27	40	0	0	9	79	121.6	19.908333
79	0	0	1	1	0	0	0	0	0	0	0	1	76	36	0	0	9	79	121.6	19.908333
79	0	1	1	1	0	0	0	0	0	1	0	1	39	28	0	1	9	79	121.6	19.908333
80	1	1	1	1	0	0	0	0	1	1	0	0	40	52	0	0	2	80	101.38333	19.666668
80	1	1	1	1	0	0	0	0	1	1	0	1	30	46	0	0	2	80	101.38333	19.666668
80	1	1	1	1	0	0	0	0	1	1	0	1	30	30	0	0	2	80	101.38333	19.666668
80	1	0	1	1	0	0	0	0	1	0	1	1	53	59	0	0	2	80	101.38333	19.666668
80	1	1	1	0	0	0	0	0	1	1	0	1	32	10	0	1	2	80	101.38333	19.666668
80	1	0	1	1	0	0	0	0	1	0	1	1	24	40	0	0	2	80	101.38333	19.666668
80	1	1	1	1	0	0	0	0	1	0	1	1	26	30	0	0	2	80	101.38333	19.666668
80	1	1	1	1	0	0	0	0	1	0	1	1	26	10	0	0	2	80	101.38333	19.666668
80	1	0	1	1	0	0	0	0	1	1	0	0	23	10	0	1	2	80	101.38333	19.666668
80	1	1	1	1	0	0	0	0	1	0	1	0	28	41	0	0	2	80	101.38333	19.666668
80	1	1	1	1	0	0	0	1	0	1	0	0	30	7	0	1	2	80	101.38333	19.666668
81	0	1	1	1	0	1	0	0	0	1	0	0	31	47	0	0	18	81	153.53334	18.025
81	0	1	1	1	0	1	0	0	0	1	0	1	31	14	0	1	18	81	153.53334	18.025
81	0	1	1	1	0	1	0	0	0	1	0	0	28	17	0	0	18	81	153.53334	18.025
81	0	1	1	1	0	1	0	0	0	1	0	1	53	32	0	1	18	81	153.53334	18.025
81	0	1	1	1	0	0	1	0	0	1	0	1	35	40	0	1	18	81	153.53334	18.025
81	0	1	1	1	0	0	1	0	0	1	0	0	35	14	0	1	18	81	153.53334	18.025
81	0	1	1	1	0	0	0	1	0	1	0	1	33	36	0	0	18	81	153.53334	18.025
82	0	1	1	1	0	0	0	0	0	1	0	1	39	43	0	0	12	82	153.53334	18.025
82	0	1	1	1	0	0	0	0	0	1	0	0	33	7	0	0	12	82	153.53334	18.025
82	0	1	1	1	0	0	0	0	0	1	0	0	35	24	0	0	12	82	153.53334	18.025
82	0	1	1	0	0	0	1	0	0	1	0	1	29	20	0	0	12	82	153.53334	18.025
82	0	1	1	0	0	1	0	0	0	0	0	0	30	28	0	0	12	82	153.53334	18.025
82	0	1	0	0	0	0	0	0	0	1	0	0	38	42	0	1	12	82	153.53334	18.025
83	1	1	1	1	0	0	0	1	0	0	1	1	34	36	0	0	8	83	136.31667	20.316668
83	1	0	0	0	0	0	0	0	0	1	0	1	33	38	0	0	8	83	136.31667	20.316668
84	0	1	0	0	0	1	0	0	0	1	0	1	40	44	1	0	29	84	89.308334	21.575001
84	0	1	0	0	0	1	0	0	0	1	0	0	40	10	0	1	29	84	89.308334	21.575001
84	0	1	1	0	1	1	0	0	0	1	0	1	40	58	1	0	29	84	89.308334	21.575001
84	0	1	1	0	1	1	0	0	0	1	0	0	40	34	0	0	29	84	89.308334	21.575001
84	0	1	1	0	1	1	0	0	0	1	0	0	40	12	0	1	29	84	89.308334	21.575001
84	0	1	1	1	0	0	1	0	0	1	0	1	40	58	0	0	29	84	89.308334	21.575001
84	0	1	1	1	0	0	1	0	0	1	0	1	40	22	0	0	29	84	89.308334	21.575001
84	0	1	0	0	0	1	0	0	0	1	0	1	70	15	1	1	29	84	89.308334	21.575001
84	0	1	1	1	0	0	0	0	0	0	0	0	35	58	0	0	29	84	89.308334	21.575001
84	0	1	1	1	0	0	0	0	0	0	0	0	35	14	1	1	29	84	89.308334	21.575001
84	0	1	1	1	0	0	0	0	0	1	0	0	53	31	1	1	29	84	89.308334	21.575001
84	0	0	1	0	0	0	1	0	0	1	0	1	53	35	1	1	29	84	89.308334	21.575001
85	0	0	1	1	0	0	0	0	0	1	0	1	35	45	0	0	6	85	113.26667	20.016666
85	0	1	1	1	0	0	0	1	0	0	0	0	61	50	0	0	6	85	113.26667	20.016666
85	0	1	0	0	0	1	0	0	0	1	0	1	33	28	0	0	6	85	113.26667	20.016666
85	0	1	0	0	0	0	0	0	0	0	0	1	51	46	0	1	6	85	113.26667	20.016666
86	0	1	1	1	0	1	0	0	0	1	0	1	42	40	0	0	14	86	151.95	18.141666
86	0	1	0	0	0	0	1	0	0	1	0	1	44	59	0	0	14	86	151.95	18.141666
86	0	1	1	1	0	1	0	0	0	0	0	1	21	25	0	0	14	86	151.95	18.141666
86	0	1	1	1	0	1	0	0	0	0	0	0	21	9	0	1	14	86	151.95	18.141666
86	0	0	0	0	0	1	0	0	0	0	0	0	43	20	0	0	14	86	151.95	18.141666
86	0	1	1	0	0	1	0	0	0	1	0	0	44	25	0	0	14	86	151.95	18.141666
86	0	1	0	0	0	0	0	0	0	0	0	0	32	39	0	0	14	86	151.95	18.141666
86	0	1	0	0	0	0	1	0	0	1	0	1	24	48	0	0	14	86	151.95	18.141666
86	0	1	0	0	0	0	1	0	0	1	0	1	24	17	0	1	14	86	151.95	18.141666
86	0	1	0	0	0	1	0	0	0	0	0	0	25	29	0	0	14	86	151.95	18.141666
87	1	1	1	1	0	0	0	0	1	0	0	1	32	40	0	1	3	87	101.38333	19.666668
87	1	1	1	1	0	0	0	0	1	0	1	0	34	29	0	1	3	87	101.38333	19.666668
87	1	1	1	0	0	0	0	0	1	0	1	0	43	52	0	0	3	87	101.38333	19.666668
87	1	1	0	0	0	0	0	0	1	0	0	0	36	53	0	0	3	87	101.38333	19.666668
88	1	0	1	1	0	0	0	0	1	1	0	1	37	20	0	1	3	88	101.38333	19.666668
88	1	1	1	1	0	0	0	0	1	0	1	0	33	29	0	0	3	88	101.38333	19.666668
88	1	1	1	1	0	0	0	0	1	0	1	1	29	35	0	0	3	88	101.38333	19.666668
89	0	1	1	1	0	0	0	0	1	0	1	1	33	59	0	0	5	89	121.6	19.908333
89	0	0	1	1	0	0	0	0	0	1	0	0	23	42	0	0	5	89	121.6	19.908333
89	0	1	1	1	0	0	0	1	0	1	0	0	32	43	0	0	5	89	121.6	19.908333
89	0	1	1	1	0	1	0	0	0	1	0	1	53	35	0	0	5	89	121.6	19.908333
89	0	1	1	1	0	0	0	0	1	1	0	0	44	51	0	0	5	89	121.6	19.908333
89	0	1	1	1	0	0	0	0	1	1	0	1	44	17	0	1	5	89	121.6	19.908333
89	0	0	1	0	1	0	0	0	0	0	0	1	47	28	0	0	5	89	121.6	19.908333
89	0	0	1	0	1	0	0	0	0	1	0	0	47	29	0	1	5	89	121.6	19.908333
90	0	1	1	1	0	1	0	0	0	1	0	1	30	37	0	0	8	90	153.53334	18.025
90	0	1	1	1	0	1	0	0	0	1	0	1	30	11	0	1	8	90	153.53334	18.025
90	0	1	1	0	0	1	0	0	0	0	0	1	75	31	0	1	8	90	153.53334	18.025
90	0	1	1	1	0	1	0	0	0	1	0	0	32	16	0	1	8	90	153.53334	18.025
90	0	1	0	0	0	0	1	0	0	0	0	1	39	38	0	1	8	90	153.53334	18.025
90	0	1	0	0	0	0	0	1	0	1	0	0	56	8	0	1	8	90	153.53334	18.025
90	0	1	0	0	0	1	0	0	0	1	0	1	27	42	0	0	8	90	153.53334	18.025
90	0	1	1	1	0	0	0	0	0	1	0	0	33	56	0	0	8	90	153.53334	18.025
90	0	1	1	0	1	0	0	1	0	1	0	1	29	53	0	0	8	90	153.53334	18.025
90	0	1	1	1	0	0	0	0	0	1	0	0	52	39	0	0	8	90	153.53334	18.025
90	0	1	1	0	0	0	1	0	0	1	0	0	25	12	0	1	8	90	153.53334	18.025
91	0	0	1	1	0	1	0	0	0	0	1	1	60	43	1	1	4	91	121.6	19.908333
91	0	0	1	1	0	1	0	0	0	0	1	0	60	16	1	1	4	91	121.6	19.908333
91	0	1	1	1	0	0	0	0	0	1	0	1	34	24	1	1	4	91	121.6	19.908333
91	0	0	1	1	0	0	0	0	0	1	0	0	26	38	1	1	4	91	121.6	19.908333
92	1	1	1	1	0	0	0	0	1	0	1	1	18	12	0	1	21	92	130.44167	16.708334
92	1	1	0	0	0	0	0	0	1	1	0	1	29	46	0	0	21	92	130.44167	16.708334
92	1	1	0	0	0	0	0	0	1	1	0	0	29	19	0	0	21	92	130.44167	16.708334
92	1	1	0	0	0	0	0	0	1	0	0	0	41	58	0	0	21	92	130.44167	16.708334
92	1	1	1	0	0	0	0	1	0	1	0	0	54	50	0	0	21	92	130.44167	16.708334
92	1	1	1	1	0	0	0	0	1	1	0	1	37	50	0	0	21	92	130.44167	16.708334
92	1	1	1	0	1	0	0	0	1	1	0	1	33	34	0	0	21	92	130.44167	16.708334
92	1	1	1	0	1	0	0	0	1	1	0	1	33	34	0	0	21	92	130.44167	16.708334
93	0	0	1	1	0	0	0	0	1	0	1	0	33	53	0	0	26	93	101.38333	19.666668
93	0	0	1	1	0	0	0	0	1	0	1	0	33	23	0	0	26	93	101.38333	19.666668
93	0	1	1	1	0	1	0	0	0	1	0	0	37	42	0	0	26	93	101.38333	19.666668
93	0	1	1	1	0	1	0	0	0	1	0	0	37	18	0	1	26	93	101.38333	19.666668
93	0	1	1	0	1	1	0	0	0	0	0	0	28	56	0	0	26	93	101.38333	19.666668
93	0	1	1	0	1	1	0	0	0	1	0	0	28	46	0	0	26	93	101.38333	19.666668
93	0	1	1	0	1	1	0	0	0	1	0	1	28	15	0	1	26	93	101.38333	19.666668
93	0	1	1	1	0	0	1	0	0	1	0	1	32	7	0	1	26	93	101.38333	19.666668
93	0	1	1	1	0	0	0	1	0	1	0	0	30	19	0	0	26	93	101.38333	19.666668
93	0	1	1	0	0	0	0	0	0	1	0	0	28	47	0	0	26	93	101.38333	19.666668
93	0	1	1	0	0	0	0	0	0	1	0	0	28	30	1	1	26	93	101.38333	19.666668
93	0	1	1	1	0	1	0	0	0	0	0	0	27	33	0	1	26	93	101.38333	19.666668
93	0	0	1	1	0	1	0	0	0	1	0	1	41	27	1	1	26	93	101.38333	19.666668
94	0	0	1	0	1	0	0	0	0	0	0	0	74	52	0	0	12	94	153.53334	18.025
94	0	0	1	0	1	0	0	0	0	0	0	1	74	36	0	0	12	94	153.53334	18.025
94	0	0	1	0	1	0	0	0	0	0	0	0	74	9	0	0	12	94	153.53334	18.025
94	0	1	1	1	0	0	1	0	0	1	0	1	34	48	0	0	12	94	153.53334	18.025
94	0	1	1	0	0	1	0	0	0	1	0	1	33	57	0	0	12	94	153.53334	18.025
94	0	1	1	1	0	0	0	1	0	1	0	0	33	34	0	0	12	94	153.53334	18.025
94	0	1	0	0	0	1	0	0	0	1	0	1	58	27	0	0	12	94	153.53334	18.025
95	0	0	1	1	0	0	1	0	0	1	0	1	28	33	0	1	9	95	121.6	19.908333
95	0	1	1	1	0	0	0	1	0	0	1	1	34	29	0	0	9	95	121.6	19.908333
95	0	1	1	1	0	0	0	1	0	0	1	0	34	8	0	0	9	95	121.6	19.908333
95	0	0	1	1	0	0	0	1	0	0	1	0	35	26	0	0	9	95	121.6	19.908333
95	0	1	0	0	0	0	0	0	0	0	0	1	36	59	0	1	9	95	121.6	19.908333
95	0	1	1	0	0	1	0	0	0	1	0	0	23	27	0	1	9	95	121.6	19.908333
95	0	1	1	0	0	0	1	0	0	1	0	1	34	58	0	0	9	95	121.6	19.908333
96	0	1	1	0	1	0	0	0	0	0	0	0	23	57	0	0	16	96	133.48334	17.391666
96	0	1	1	0	1	0	0	0	0	0	0	1	23	25	0	0	16	96	133.48334	17.391666
96	0	1	0	0	0	1	0	0	0	1	0	0	60	38	0	0	16	96	133.48334	17.391666
96	0	1	0	0	0	1	0	0	0	1	0	1	60	7	0	0	16	96	133.48334	17.391666
96	0	0	1	0	0	1	0	0	0	1	0	1	34	21	0	0	16	96	133.48334	17.391666
96	0	1	0	0	0	0	1	0	0	1	0	0	27	52	0	0	16	96	133.48334	17.391666
96	0	1	0	0	0	0	0	0	0	1	0	1	31	36	0	0	16	96	133.48334	17.391666
97	0	1	0	0	0	0	0	0	0	1	0	0	25	37	0	0	15	97	133.48334	17.391666
97	0	1	0	0	0	1	0	0	0	0	0	1	37	36	0	1	15	97	133.48334	17.391666
97	0	1	1	1	0	0	0	0	0	1	0	0	25	36	0	0	15	97	133.48334	17.391666
97	0	1	1	1	0	0	0	0	0	1	0	0	25	13	0	1	15	97	133.48334	17.391666
97	0	1	1	1	0	0	0	0	0	1	0	1	21	9	0	0	15	97	133.48334	17.391666
97	0	0	1	0	1	0	0	0	0	1	0	1	33	59	0	0	15	97	133.48334	17.391666
97	0	0	1	0	1	0	0	0	0	1	0	1	33	17	0	0	15	97	133.48334	17.391666
97	0	1	0	0	0	0	0	0	0	1	0	0	32	45	0	1	15	97	133.48334	17.391666
97	0	1	0	0	0	0	0	0	0	1	0	0	32	21	0	0	15	97	133.48334	17.391666
97	0	0	0	0	0	0	0	0	0	1	0	0	43	51	0	0	15	97	133.48334	17.391666
97	0	1	0	0	0	0	0	0	0	1	0	0	33	34	0	0	15	97	133.48334	17.391666
98	0	1	1	1	0	0	0	1	0	1	0	0	37	42	0	0	27	98	89.308334	21.575001
98	0	0	1	1	0	0	0	1	0	0	1	0	36	9	0	1	27	98	89.308334	21.575001
98	0	1	1	0	0	0	1	0	0	1	0	0	33	22	0	0	27	98	89.308334	21.575001
98	0	1	1	1	0	0	1	0	0	1	0	0	32	46	0	1	27	98	89.308334	21.575001
98	0	0	1	0	0	1	0	0	0	1	0	0	25	20	0	0	27	98	89.308334	21.575001
99	1	1	1	1	0	0	0	0	1	0	1	1	34	46	0	0	1	99	101.38333	19.666668
99	1	0	1	1	0	0	0	0	1	1	0	1	42	22	0	1	1	99	101.38333	19.666668
99	1	1	1	1	0	0	0	0	1	0	1	1	36	56	0	0	1	99	101.38333	19.666668
99	1	1	1	1	0	0	0	0	1	0	1	0	36	41	0	0	1	99	101.38333	19.666668
99	1	1	1	0	0	0	0	0	1	0	0	1	71	48	0	0	1	99	101.38333	19.666668
99	1	1	1	0	1	0	0	0	1	1	0	1	60	35	0	0	1	99	101.38333	19.666668
99	1	1	1	0	1	0	0	0	1	0	1	0	60	37	0	0	1	99	101.38333	19.666668
99	1	1	1	1	0	0	0	0	1	0	0	0	65	31	0	1	1	99	101.38333	19.666668
100	1	0	1	1	0	0	1	0	0	1	0	1	32	14	0	1	12	100	153.53334	18.025
100	1	1	1	1	0	0	0	0	1	1	0	0	37	52	0	0	12	100	153.53334	18.025
100	1	1	1	1	0	0	0	0	1	1	0	1	37	19	0	0	12	100	153.53334	18.025
100	1	1	1	1	0	0	0	0	1	0	0	1	48	38	0	0	12	100	153.53334	18.025
101	0	1	1	1	0	0	0	1	0	0	0	1	35	42	0	0	5	101	113.26667	20.016666
101	0	1	0	0	0	1	0	0	0	0	0	1	33	46	1	0	5	101	113.26667	20.016666
101	0	1	1	1	0	1	0	0	0	1	0	0	32	39	0	0	5	101	113.26667	20.016666
101	0	0	1	1	0	0	0	0	0	1	0	0	58	16	0	0	5	101	113.26667	20.016666
101	0	1	1	1	0	0	0	0	0	1	0	0	29	47	0	0	5	101	113.26667	20.016666
101	0	1	1	1	0	0	0	0	0	1	0	0	29	8	0	1	5	101	113.26667	20.016666
102	0	0	0	0	0	0	0	0	0	1	0	0	36	35	1	1	7	102	113.26667	20.016666
102	0	0	0	0	0	0	0	0	0	1	0	0	36	28	0	1	7	102	113.26667	20.016666
102	0	1	1	1	0	0	0	0	0	1	0	0	26	24	1	0	7	102	113.26667	20.016666
102	0	1	0	0	0	0	0	0	0	0	0	0	55	40	1	1	7	102	113.26667	20.016666
102	0	1	1	1	0	0	0	1	0	1	0	1	49	44	0	0	7	102	113.26667	20.016666
102	0	1	1	0	0	0	1	0	0	1	0	1	57	28	1	1	7	102	113.26667	20.016666
103	0	0	1	1	0	0	0	0	0	0	1	0	26	43	0	1	11	103	121.6	19.908333
103	0	0	1	1	0	0	0	0	0	1	0	0	45	37	0	0	11	103	121.6	19.908333
103	0	1	1	1	0	0	0	1	0	1	0	1	25	7	0	1	11	103	121.6	19.908333
103	0	0	1	1	0	0	1	0	0	1	0	0	62	38	0	0	11	103	121.6	19.908333
104	0	0	1	1	0	0	0	0	0	1	0	1	70	40	0	0	12	104	153.53334	18.025
104	0	0	1	1	0	1	0	0	0	1	0	0	38	32	0	0	12	104	153.53334	18.025
104	0	1	1	0	0	1	0	0	0	1	0	1	36	55	0	1	12	104	153.53334	18.025
104	0	1	1	0	0	1	0	0	0	1	0	0	36	28	0	1	12	104	153.53334	18.025
104	0	1	1	1	0	0	1	0	0	0	0	0	55	47	0	1	12	104	153.53334	18.025
104	0	1	0	0	0	0	0	0	0	0	1	1	25	56	0	0	12	104	153.53334	18.025
105	0	1	1	1	0	0	0	0	0	1	0	0	23	48	0	1	7	105	113.26667	20.016666
105	0	1	0	0	0	1	0	0	0	0	0	1	22	21	0	1	7	105	113.26667	20.016666
105	0	1	1	1	0	1	0	0	0	0	0	1	48	55	1	0	7	105	113.26667	20.016666
105	0	1	1	1	0	1	0	0	0	0	0	0	48	29	0	1	7	105	113.26667	20.016666
105	0	1	1	1	0	0	0	0	0	1	0	0	28	19	0	1	7	105	113.26667	20.016666
105	0	1	1	1	0	0	0	0	0	0	0	0	36	45	0	0	7	105	113.26667	20.016666
105	0	0	1	1	0	0	1	0	0	0	0	1	56	40	1	1	7	105	113.26667	20.016666
105	0	1	1	0	1	1	0	0	0	1	0	1	33	31	0	0	7	105	113.26667	20.016666
105	0	1	1	0	1	1	0	0	0	1	0	1	33	14	0	0	7	105	113.26667	20.016666
106	0	0	1	1	0	0	0	1	0	1	0	1	80	36	0	0	4	106	121.6	19.908333
106	0	0	1	1	0	0	0	1	0	1	0	1	80	7	0	1	4	106	121.6	19.908333
106	0	0	0	0	0	0	0	0	0	1	0	0	36	52	1	1	4	106	121.6	19.908333
106	0	0	0	0	0	0	0	0	0	1	0	0	36	15	1	1	4	106	121.6	19.908333
106	0	0	0	0	0	0	0	0	0	1	0	1	28	41	0	1	4	106	121.6	19.908333
106	0	1	1	1	0	0	0	1	0	1	0	1	36	33	0	0	4	106	121.6	19.908333
106	0	0	1	0	0	1	0	0	0	1	0	1	65	32	1	0	4	106	121.6	19.908333
107	1	1	1	1	0	0	0	0	1	1	0	0	32	57	0	0	2	107	101.38333	19.666668
107	1	1	1	1	0	0	0	0	1	1	0	1	32	33	0	0	2	107	101.38333	19.666668
107	1	1	1	1	0	0	0	0	1	1	0	0	32	11	0	1	2	107	101.38333	19.666668
107	1	1	1	1	0	0	0	0	1	0	1	0	39	49	0	0	2	107	101.38333	19.666668
107	1	1	1	1	0	0	0	0	1	0	1	1	27	34	0	0	2	107	101.38333	19.666668
108	0	1	1	1	0	1	0	0	0	1	0	0	34	57	0	0	11	108	121.6	19.908333
108	0	1	1	1	0	1	0	0	0	1	0	1	34	31	0	1	11	108	121.6	19.908333
108	0	1	1	1	0	0	0	1	0	1	0	0	68	32	1	0	11	108	121.6	19.908333
108	0	1	1	0	1	0	0	1	0	1	0	1	29	58	0	0	11	108	121.6	19.908333
108	0	1	1	0	1	0	0	1	0	1	0	0	29	15	0	1	11	108	121.6	19.908333
108	0	1	1	1	0	0	1	0	0	1	0	1	38	22	0	1	11	108	121.6	19.908333
108	0	1	1	1	0	0	1	0	0	1	0	0	38	22	0	0	11	108	121.6	19.908333
108	0	0	1	0	0	1	0	0	0	1	0	1	59	24	0	0	11	108	121.6	19.908333
109	0	1	0	0	0	1	0	0	0	0	0	0	35	42	0	1	14	109	151.95	18.141666
109	0	1	1	1	0	1	0	0	0	1	0	0	45	57	0	0	14	109	151.95	18.141666
109	0	1	1	1	0	1	0	0	0	1	0	0	45	34	0	0	14	109	151.95	18.141666
109	0	0	1	1	0	1	0	0	0	1	0	1	74	40	0	0	14	109	151.95	18.141666
109	0	1	1	0	0	0	0	1	0	0	1	1	32	28	0	1	14	109	151.95	18.141666
109	0	1	1	1	0	1	0	0	0	1	0	0	24	7	0	1	14	109	151.95	18.141666
109	0	0	0	0	0	0	0	0	0	0	0	1	51	49	0	0	14	109	151.95	18.141666
109	0	0	0	0	0	0	0	0	0	0	0	0	51	29	0	1	14	109	151.95	18.141666
109	0	1	1	1	0	0	0	0	0	0	0	1	34	45	0	0	14	109	151.95	18.141666
110	0	0	1	1	0	0	0	0	0	0	0	1	27	8	0	1	25	110	99.449997	19.725
110	0	1	1	1	0	0	1	0	0	1	0	1	23	36	0	0	25	110	99.449997	19.725
110	0	0	1	1	0	0	1	0	0	1	0	1	45	44	0	1	25	110	99.449997	19.725
110	0	1	1	1	0	0	0	1	0	1	0	1	32	56	0	0	25	110	99.449997	19.725
110	0	1	1	1	0	0	0	1	0	1	0	1	32	12	0	1	25	110	99.449997	19.725
110	0	1	1	1	0	0	1	0	0	0	0	0	50	53	0	1	25	110	99.449997	19.725
110	0	1	1	1	0	0	0	1	0	0	0	1	32	45	0	1	25	110	99.449997	19.725
111	1	0	1	1	0	0	0	0	1	0	1	1	32	22	0	1	3	111	101.38333	19.666668
111	1	0	1	1	0	0	0	0	1	0	1	1	23	24	0	0	3	111	101.38333	19.666668
111	1	0	0	0	0	0	0	0	1	1	0	1	28	25	0	1	3	111	101.38333	19.666668
111	1	0	1	1	0	0	0	0	1	1	0	1	32	13	0	1	3	111	101.38333	19.666668
111	1	1	1	1	0	0	0	0	1	0	1	0	40	40	0	0	3	111	101.38333	19.666668
112	0	0	1	1	0	0	1	0	0	0	0	0	54	56	0	0	23	112	101.38333	19.666668
112	0	1	1	1	0	0	0	0	1	1	0	1	36	34	0	1	23	112	101.38333	19.666668
112	0	0	0	0	0	0	0	0	0	1	0	0	22	17	0	1	23	112	101.38333	19.666668
112	0	1	1	1	0	0	1	0	0	1	0	0	29	36	0	0	23	112	101.38333	19.666668
112	0	1	1	1	0	0	1	0	0	1	0	1	29	16	0	0	23	112	101.38333	19.666668
112	0	0	0	0	0	0	0	0	0	1	0	1	26	40	0	0	23	112	101.38333	19.666668
113	0	1	1	1	0	0	1	0	0	1	0	1	35	56	0	1	6	113	113.26667	20.016666
113	0	1	1	1	0	0	0	0	0	1	0	1	32	23	0	1	6	113	113.26667	20.016666
113	0	1	1	1	0	0	0	0	0	1	0	0	38	36	0	1	6	113	113.26667	20.016666
113	0	1	1	0	1	0	1	0	0	1	0	0	43	50	0	0	6	113	113.26667	20.016666
113	0	1	1	0	1	0	1	0	0	1	0	1	43	7	0	1	6	113	113.26667	20.016666
114	1	1	1	1	0	0	0	0	1	0	1	0	31	17	0	1	1	114	101.38333	19.666668
114	1	1	1	1	0	0	0	0	1	1	0	0	31	35	0	1	1	114	101.38333	19.666668
114	1	0	1	1	0	0	0	0	1	0	1	1	46	40	0	1	1	114	101.38333	19.666668
114	1	1	1	1	0	0	0	0	1	0	1	0	29	52	0	0	1	114	101.38333	19.666668
114	1	1	1	1	0	0	0	0	1	0	1	1	29	9	0	1	1	114	101.38333	19.666668
115	0	1	0	0	0	0	0	0	0	0	0	0	27	39	0	0	15	115	133.48334	17.391666
115	0	1	0	0	0	1	0	0	0	1	0	1	29	30	0	0	15	115	133.48334	17.391666
115	0	1	0	0	0	0	0	0	0	1	0	1	26	58	0	1	15	115	133.48334	17.391666
115	0	1	0	0	0	0	0	0	0	1	0	1	26	32	0	0	15	115	133.48334	17.391666
115	0	1	0	0	0	0	0	0	0	1	0	0	26	13	0	1	15	115	133.48334	17.391666
116	0	1	1	1	0	0	0	0	0	0	0	1	79	11	0	0	13	116	151.95	18.141666
116	0	1	0	0	0	0	1	0	0	0	0	1	29	48	0	0	13	116	151.95	18.141666
116	0	1	0	0	0	0	1	0	0	0	0	1	29	21	0	0	13	116	151.95	18.141666
116	0	1	0	0	0	0	0	0	0	1	0	1	62	48	0	0	13	116	151.95	18.141666
116	0	1	0	0	0	0	0	0	0	1	0	0	34	34	0	0	13	116	151.95	18.141666
116	0	1	0	0	0	1	0	0	0	0	0	0	43	47	0	0	13	116	151.95	18.141666
116	0	1	0	0	0	0	1	0	0	0	0	0	34	40	0	0	13	116	151.95	18.141666
116	0	1	0	0	0	0	0	1	0	1	0	1	34	42	0	0	13	116	151.95	18.141666
116	0	1	0	0	0	0	0	1	0	1	0	0	34	12	0	0	13	116	151.95	18.141666
116	0	1	0	0	0	1	0	0	0	1	0	0	20	10	0	0	13	116	151.95	18.141666
116	0	0	0	0	0	0	0	0	0	1	0	1	25	57	0	0	13	116	151.95	18.141666
116	0	1	1	0	0	0	0	0	0	1	0	1	23	11	0	0	13	116	151.95	18.141666
116	0	1	0	0	0	0	0	1	0	1	0	1	38	41	0	0	13	116	151.95	18.141666
117	0	0	1	0	0	0	0	0	0	1	0	1	28	58	0	1	18	117	153.53334	18.025
117	0	0	1	0	0	0	0	0	0	1	0	1	28	16	0	1	18	117	153.53334	18.025
117	0	1	1	1	0	1	0	0	0	0	0	0	39	31	0	1	18	117	153.53334	18.025
117	0	1	1	1	0	0	0	0	0	0	0	1	40	54	0	1	18	117	153.53334	18.025
117	0	1	1	1	0	0	0	0	0	0	0	1	40	29	0	1	18	117	153.53334	18.025
117	0	0	1	1	0	1	0	0	0	0	0	0	46	43	0	0	18	117	153.53334	18.025
117	0	1	1	1	0	0	0	0	0	1	0	1	29	24	0	0	18	117	153.53334	18.025
118	0	1	1	1	0	0	0	0	0	0	0	1	33	17	0	1	9	118	121.6	19.908333
118	0	0	1	0	0	0	0	0	0	1	0	0	37	21	0	0	9	118	121.6	19.908333
118	0	0	1	1	0	1	0	0	0	1	0	0	62	8	0	1	9	118	121.6	19.908333
118	0	1	1	1	0	0	0	1	0	1	0	1	33	35	0	1	9	118	121.6	19.908333
118	0	1	1	1	0	0	0	1	0	1	0	0	33	35	0	0	9	118	121.6	19.908333
118	0	0	1	1	0	0	0	0	0	1	0	1	19	16	0	0	9	118	121.6	19.908333
118	0	1	1	1	0	1	0	0	0	1	0	1	35	57	0	0	9	118	121.6	19.908333
118	0	1	1	1	0	1	0	0	0	1	0	1	35	30	0	1	9	118	121.6	19.908333
118	0	1	1	1	0	0	0	0	0	1	0	1	31	39	0	0	9	118	121.6	19.908333
119	0	1	1	1	0	0	0	0	0	1	0	0	58	48	0	0	26	119	101.38333	19.666668
119	0	0	1	1	0	0	0	0	0	0	0	0	45	56	0	0	26	119	101.38333	19.666668
119	0	1	1	1	0	0	0	1	0	1	0	0	29	39	0	0	26	119	101.38333	19.666668
119	0	1	1	1	0	1	0	0	0	1	0	0	31	53	1	1	26	119	101.38333	19.666668
119	0	1	1	1	0	1	0	0	0	1	0	1	31	6	1	1	26	119	101.38333	19.666668
119	0	1	1	1	0	0	1	0	0	1	0	1	24	32	1	1	26	119	101.38333	19.666668
119	0	1	1	1	0	1	0	0	0	1	0	0	32	32	0	0	26	119	101.38333	19.666668
120	0	1	1	1	0	1	0	0	0	0	0	1	53	41	0	1	23	120	101.38333	19.666668
120	0	1	0	0	0	1	0	0	0	0	0	0	42	20	0	1	23	120	101.38333	19.666668
120	0	1	1	1	0	0	1	0	0	1	0	1	27	14	0	1	23	120	101.38333	19.666668
120	0	1	1	1	0	0	0	0	1	1	0	1	35	42	0	1	23	120	101.38333	19.666668
120	0	1	1	0	0	0	0	1	0	1	0	0	44	45	0	0	23	120	101.38333	19.666668
120	0	1	1	0	1	0	0	1	0	1	0	1	45	45	0	0	23	120	101.38333	19.666668
121	1	1	1	1	0	0	0	0	1	1	0	0	30	36	0	0	1	121	101.38333	19.666668
121	1	1	1	1	0	0	0	0	1	0	1	1	37	24	0	1	1	121	101.38333	19.666668
121	1	1	1	1	0	0	0	0	1	0	1	1	37	38	0	0	1	121	101.38333	19.666668
121	1	0	1	1	0	0	0	0	1	1	0	1	28	22	0	1	1	121	101.38333	19.666668
121	1	0	1	0	1	0	0	0	1	1	0	1	31	33	0	0	1	121	101.38333	19.666668
121	1	0	1	0	1	0	0	0	1	0	0	0	31	14	0	0	1	121	101.38333	19.666668
122	0	1	1	1	0	0	0	1	0	1	0	1	32	40	0	0	26	122	101.38333	19.666668
122	0	0	0	0	0	0	0	0	0	0	0	1	35	16	0	0	26	122	101.38333	19.666668
122	0	1	1	0	0	0	0	0	0	0	0	1	33	46	0	1	26	122	101.38333	19.666668
122	0	1	1	1	0	1	0	0	0	1	0	1	30	55	0	0	26	122	101.38333	19.666668
122	0	0	1	0	0	1	0	0	0	0	0	0	76	55	0	0	26	122	101.38333	19.666668
122	0	0	1	0	0	1	0	0	0	0	0	1	76	30	0	0	26	122	101.38333	19.666668
122	0	1	1	0	0	0	0	1	0	1	0	0	53	22	0	0	26	122	101.38333	19.666668
122	0	1	1	1	0	0	0	0	0	0	0	0	54	30	0	1	26	122	101.38333	19.666668
122	0	1	1	1	0	0	0	0	0	1	0	1	54	22	0	0	26	122	101.38333	19.666668
123	1	1	1	1	0	1	0	0	0	1	0	1	27	26	0	0	7	123	113.26667	20.016666
123	1	0	1	1	0	0	0	0	1	0	1	1	64	48	0	0	7	123	113.26667	20.016666
123	1	1	1	1	0	0	0	0	1	0	1	1	40	26	0	0	7	123	113.26667	20.016666
124	0	1	1	1	0	0	1	0	0	1	0	0	32	25	0	0	23	124	101.38333	19.666668
124	0	0	0	0	0	0	0	0	0	1	0	1	34	16	0	0	23	124	101.38333	19.666668
124	0	1	1	1	0	0	0	0	0	1	0	0	44	26	0	1	23	124	101.38333	19.666668
124	0	1	1	1	0	0	0	0	1	0	1	0	32	30	0	0	23	124	101.38333	19.666668
125	0	1	1	1	0	1	0	0	0	0	0	1	45	28	1	1	28	125	86.991669	21.233334
125	0	1	1	1	0	1	0	0	0	0	0	1	45	10	0	0	28	125	86.991669	21.233334
125	0	0	1	0	1	1	0	0	0	1	0	0	60	36	0	0	28	125	86.991669	21.233334
125	0	0	1	0	1	1	0	0	0	1	0	0	60	6	0	1	28	125	86.991669	21.233334
125	0	0	1	1	0	0	0	0	0	0	1	0	25	36	1	1	28	125	86.991669	21.233334
125	0	1	0	0	0	1	0	0	0	1	0	1	33	59	1	1	28	125	86.991669	21.233334
125	0	1	0	0	0	1	0	0	0	1	0	0	33	23	1	1	28	125	86.991669	21.233334
125	0	1	1	0	0	0	0	1	0	1	0	1	31	45	1	0	28	125	86.991669	21.233334
125	0	0	1	1	0	0	0	0	0	1	0	1	24	51	0	0	28	125	86.991669	21.233334
125	0	1	0	0	0	1	0	0	0	1	0	1	32	40	1	1	28	125	86.991669	21.233334
125	0	1	0	0	0	1	0	0	0	1	0	1	32	14	1	1	28	125	86.991669	21.233334
126	0	1	1	1	0	0	0	0	0	1	0	0	30	31	0	0	21	126	133.48334	17.391666
126	0	1	0	0	0	0	0	0	0	0	0	0	72	41	0	0	21	126	133.48334	17.391666
126	0	1	1	0	0	0	0	0	0	0	0	0	25	47	0	0	21	126	133.48334	17.391666
126	0	1	1	0	0	0	0	0	0	0	0	0	25	36	0	0	21	126	133.48334	17.391666
126	0	1	1	1	0	0	0	0	0	1	0	0	31	15	0	0	21	126	133.48334	17.391666
126	0	1	0	0	0	0	0	0	0	1	0	1	34	18	0	0	21	126	133.48334	17.391666
127	0	1	1	1	0	1	0	0	0	0	0	0	33	25	0	1	22	127	130.44167	16.708334
127	0	1	1	0	0	1	0	0	0	0	0	0	52	40	0	0	22	127	130.44167	16.708334
127	0	1	0	0	0	1	0	0	0	1	0	0	26	58	0	0	22	127	130.44167	16.708334
127	0	1	0	0	0	1	0	0	0	1	0	0	26	31	0	0	22	127	130.44167	16.708334
127	0	1	0	0	0	1	0	0	0	1	0	1	26	33	0	0	22	127	130.44167	16.708334
127	0	1	0	0	0	1	0	0	0	1	0	0	27	17	0	1	22	127	130.44167	16.708334
128	1	1	1	1	0	0	0	0	1	1	0	1	33	32	0	0	21	128	133.48334	17.391666
128	1	1	1	1	0	0	0	0	1	1	0	1	34	36	0	0	21	128	133.48334	17.391666
128	1	1	1	1	0	0	0	0	1	0	1	1	25	17	0	1	21	128	133.48334	17.391666
128	1	1	1	1	0	0	0	0	1	1	0	1	32	44	0	0	21	128	133.48334	17.391666
128	1	1	0	0	0	0	1	0	0	1	0	1	39	28	0	0	21	128	133.48334	17.391666
128	1	1	0	0	0	0	1	0	0	1	0	1	39	8	0	1	21	128	133.48334	17.391666
129	0	1	1	1	0	1	0	0	0	1	0	1	32	22	0	1	9	129	121.6	19.908333
129	0	1	0	0	0	0	1	0	0	1	0	1	52	26	0	1	9	129	121.6	19.908333
129	0	1	0	0	0	0	0	0	0	1	0	0	85	25	1	1	9	129	121.6	19.908333
129	0	1	0	0	0	0	0	0	0	0	0	0	85	33	1	1	9	129	121.6	19.908333
129	0	1	1	1	0	1	0	0	0	1	0	1	32	42	0	0	9	129	121.6	19.908333
129	0	1	1	1	0	0	0	1	0	1	0	1	32	51	0	0	9	129	121.6	19.908333
129	0	0	1	1	0	0	0	0	0	1	0	0	35	42	0	0	9	129	121.6	19.908333
130	0	1	1	1	0	1	0	0	0	1	0	1	27	7	0	0	6	130	113.26667	20.016666
130	0	1	0	0	0	0	0	0	0	1	0	0	39	13	0	1	6	130	113.26667	20.016666
130	0	1	1	0	0	1	0	0	0	1	0	1	47	45	0	1	6	130	113.26667	20.016666
131	1	1	1	1	0	0	0	0	1	1	0	0	34	32	0	0	3	131	101.38333	19.666668
131	1	0	1	1	0	0	0	0	1	0	1	0	32	36	0	0	3	131	101.38333	19.666668
131	1	1	1	1	0	0	0	0	1	0	1	0	49	58	0	0	3	131	101.38333	19.666668
131	1	1	0	0	0	0	0	0	1	1	0	0	30	53	0	0	3	131	101.38333	19.666668
131	1	1	1	0	1	0	0	0	1	0	1	1	36	44	0	0	3	131	101.38333	19.666668
131	1	1	1	1	0	0	0	0	1	1	0	1	45	45	0	0	3	131	101.38333	19.666668
131	1	1	1	1	0	0	0	0	1	1	0	0	28	10	0	1	3	131	101.38333	19.666668
132	0	1	1	1	0	0	0	1	0	1	0	1	25	37	1	0	10	132	121.6	19.908333
132	0	1	1	1	0	0	0	0	0	1	0	0	28	53	1	1	10	132	121.6	19.908333
132	0	1	1	1	0	0	0	0	0	1	0	0	28	33	0	0	10	132	121.6	19.908333
132	0	0	1	1	0	0	0	0	0	0	0	0	31	58	0	0	10	132	121.6	19.908333
132	0	0	1	1	0	0	0	0	0	0	0	0	31	45	0	0	10	132	121.6	19.908333
132	0	0	0	0	0	0	0	0	1	1	0	0	43	36	0	1	10	132	121.6	19.908333
132	0	0	0	0	0	0	0	0	1	1	0	1	43	28	0	0	10	132	121.6	19.908333
132	0	1	1	1	0	0	0	0	0	1	0	0	42	17	0	0	10	132	121.6	19.908333
132	0	1	1	1	0	0	0	1	0	1	0	0	27	38	0	1	10	132	121.6	19.908333
132	0	1	1	1	0	0	0	1	0	1	0	1	34	32	0	0	10	132	121.6	19.908333
133	0	0	0	0	0	1	0	0	0	0	1	1	21	9	0	1	22	133	133.48334	17.391666
133	0	0	0	0	0	1	0	0	0	0	0	0	45	35	0	0	22	133	133.48334	17.391666
133	0	1	1	1	0	0	0	0	0	1	0	0	22	8	0	1	22	133	133.48334	17.391666
133	0	1	1	1	0	1	0	0	0	1	0	0	41	28	0	1	22	133	133.48334	17.391666
133	0	1	0	0	0	0	0	0	0	1	0	0	22	43	0	0	22	133	133.48334	17.391666
133	0	1	0	0	0	0	0	0	0	1	0	1	22	11	0	1	22	133	133.48334	17.391666
133	0	1	1	1	0	1	0	0	0	1	0	0	26	31	0	0	22	133	133.48334	17.391666
133	0	1	0	0	0	1	0	0	0	0	0	1	57	41	0	0	22	133	133.48334	17.391666
133	0	1	1	1	0	0	0	0	0	1	0	1	21	7	0	1	22	133	133.48334	17.391666
134	1	0	1	1	0	0	0	0	1	0	1	1	59	44	0	1	3	134	101.38333	19.666668
134	1	0	1	1	0	0	0	0	1	0	1	1	59	34	0	0	3	134	101.38333	19.666668
134	1	1	0	0	0	0	0	0	1	1	0	1	32	48	0	0	3	134	101.38333	19.666668
134	1	1	0	0	0	0	0	0	1	1	0	1	32	25	0	0	3	134	101.38333	19.666668
134	1	1	1	1	0	0	0	0	1	1	0	1	40	17	0	0	3	134	101.38333	19.666668
134	1	1	0	0	0	0	0	0	1	1	0	0	31	40	0	0	3	134	101.38333	19.666668
134	1	1	1	1	0	0	0	0	1	1	0	1	31	40	0	0	3	134	101.38333	19.666668
134	1	1	1	1	0	0	0	0	1	1	0	1	31	20	0	0	3	134	101.38333	19.666668
134	1	0	1	1	0	0	0	0	1	1	0	0	26	32	0	0	3	134	101.38333	19.666668
135	0	1	1	1	0	0	1	0	0	1	0	1	30	27	0	0	20	135	133.48334	17.391666
135	0	0	1	0	0	0	0	1	0	1	0	1	34	40	0	0	20	135	133.48334	17.391666
135	0	1	1	1	0	1	0	0	0	1	0	0	34	45	0	0	20	135	133.48334	17.391666
135	0	1	1	1	0	0	0	1	0	1	0	0	31	55	0	0	20	135	133.48334	17.391666
135	0	1	1	1	0	0	0	1	0	1	0	1	28	18	0	0	20	135	133.48334	17.391666
136	0	1	1	0	1	0	0	1	0	1	0	0	48	42	0	0	13	136	151.95	18.141666
136	0	1	1	1	0	1	0	0	0	1	0	0	41	36	0	0	13	136	151.95	18.141666
136	0	0	1	1	0	0	0	0	0	1	0	0	30	41	0	0	13	136	151.95	18.141666
136	0	0	1	1	0	0	0	0	0	1	0	0	30	18	0	0	13	136	151.95	18.141666
136	0	1	1	0	1	0	0	1	0	1	0	1	43	59	0	0	13	136	151.95	18.141666
136	0	1	1	0	1	0	0	1	0	1	0	0	43	35	0	0	13	136	151.95	18.141666
136	0	1	1	0	1	0	0	1	0	1	0	1	43	10	0	0	13	136	151.95	18.141666
136	0	1	1	1	0	1	0	0	0	1	0	1	26	53	0	0	13	136	151.95	18.141666
136	0	1	1	1	0	0	1	0	0	1	0	1	44	30	0	0	13	136	151.95	18.141666
137	0	1	1	1	0	0	0	0	0	1	0	0	55	16	0	0	21	137	133.48334	17.391666
137	0	1	1	0	1	0	0	0	0	1	0	1	64	11	0	0	21	137	133.48334	17.391666
137	0	1	1	0	1	0	0	0	0	0	0	1	64	50	0	0	21	137	133.48334	17.391666
137	0	0	0	0	0	1	0	0	0	1	0	0	33	55	0	0	21	137	133.48334	17.391666
137	0	1	1	0	0	0	1	0	0	1	0	0	29	42	0	0	21	137	133.48334	17.391666
137	0	1	1	0	0	1	0	0	0	1	0	1	26	34	0	0	21	137	133.48334	17.391666
137	0	1	1	0	1	0	0	1	0	1	0	0	31	58	0	0	21	137	133.48334	17.391666
137	0	1	1	0	1	0	0	1	0	1	0	1	31	29	0	0	21	137	133.48334	17.391666
137	0	1	1	0	0	0	0	0	0	1	0	0	29	24	0	1	21	137	133.48334	17.391666
138	1	0	0	0	0	0	0	0	0	1	0	1	31	47	0	0	14	138	151.95	18.141666
138	1	0	0	0	0	0	0	0	0	1	0	1	31	7	0	1	14	138	151.95	18.141666
138	1	1	0	0	0	1	0	0	0	1	0	0	36	31	0	1	14	138	151.95	18.141666
138	1	1	1	1	0	0	0	1	0	1	0	0	32	39	0	0	14	138	151.95	18.141666
138	1	1	1	1	0	0	0	1	0	1	0	1	32	7	0	0	14	138	151.95	18.141666
138	1	0	1	1	0	0	0	0	1	0	1	0	55	13	0	1	14	138	151.95	18.141666
138	1	1	1	0	0	0	0	0	1	1	0	1	34	52	0	0	14	138	151.95	18.141666
138	1	1	1	0	0	0	0	0	1	1	0	1	34	10	0	0	14	138	151.95	18.141666
138	1	1	1	0	1	1	0	0	0	1	0	0	29	54	0	0	14	138	151.95	18.141666
138	1	1	1	0	1	1	0	0	0	1	0	1	29	27	0	1	14	138	151.95	18.141666
138	1	1	1	0	1	1	0	0	0	1	0	0	29	9	0	1	14	138	151.95	18.141666
138	1	1	1	1	0	0	0	0	0	1	0	1	43	53	0	0	14	138	151.95	18.141666
138	1	1	1	1	0	0	0	0	0	1	0	0	43	8	0	0	14	138	151.95	18.141666
138	1	1	1	1	0	0	0	0	1	1	0	0	34	6	0	1	14	138	151.95	18.141666
138	1	1	0	0	0	0	0	0	1	1	0	1	34	31	0	0	14	138	151.95	18.141666
139	0	1	1	1	0	0	1	0	0	1	0	1	42	32	0	0	20	139	133.48334	17.391666
139	0	1	0	0	0	0	1	0	0	1	0	0	31	59	0	0	20	139	133.48334	17.391666
139	0	1	0	0	0	0	1	0	0	1	0	1	31	23	0	0	20	139	133.48334	17.391666
139	0	1	1	0	0	1	0	0	0	1	0	0	27	41	0	0	20	139	133.48334	17.391666
139	0	1	1	0	1	0	1	0	0	1	0	1	26	46	0	1	20	139	133.48334	17.391666
139	0	1	1	0	1	0	1	0	0	1	0	1	26	19	0	0	20	139	133.48334	17.391666
139	0	1	1	1	0	0	0	1	0	1	0	1	58	28	0	0	20	139	133.48334	17.391666
139	0	1	1	1	0	0	0	1	0	0	0	1	58	45	0	1	20	139	133.48334	17.391666
139	0	1	0	0	0	1	0	0	0	1	0	0	23	19	0	1	20	139	133.48334	17.391666
140	0	1	0	0	0	0	1	0	0	1	0	0	40	45	0	0	8	140	153.53334	18.025
140	0	1	0	0	0	0	1	0	0	1	0	0	25	47	0	0	8	140	153.53334	18.025
140	0	1	0	0	0	0	1	0	0	1	0	0	25	28	0	0	8	140	153.53334	18.025
140	0	1	1	0	0	1	0	0	0	1	0	0	37	19	0	0	8	140	153.53334	18.025
140	0	1	1	1	0	1	0	0	0	1	0	1	55	8	0	1	8	140	153.53334	18.025
140	0	1	1	1	0	0	0	0	1	0	1	0	32	14	0	1	8	140	153.53334	18.025
140	0	0	1	0	0	0	0	0	0	1	0	1	21	13	0	1	8	140	153.53334	18.025
140	0	1	1	1	0	0	1	0	0	1	0	1	30	29	0	1	8	140	153.53334	18.025
140	0	1	1	1	0	0	0	0	1	0	0	0	64	51	0	1	8	140	153.53334	18.025
141	0	1	1	1	0	1	0	0	0	1	0	0	30	33	0	0	14	141	151.95	18.141666
141	0	1	1	0	0	1	0	0	0	1	0	1	26	45	0	1	14	141	151.95	18.141666
141	0	1	0	0	0	1	0	0	0	0	0	1	31	39	0	0	14	141	151.95	18.141666
141	0	1	0	0	0	1	0	0	0	0	0	1	31	12	0	1	14	141	151.95	18.141666
141	0	1	0	0	0	1	0	0	0	1	0	1	33	33	0	1	14	141	151.95	18.141666
141	0	1	1	1	0	0	1	0	0	1	0	0	33	13	0	1	14	141	151.95	18.141666
141	0	1	1	0	0	0	0	1	0	1	0	1	43	55	0	0	14	141	151.95	18.141666
141	0	1	1	1	0	0	0	0	0	0	0	0	33	12	0	1	14	141	151.95	18.141666
141	0	1	0	0	0	1	0	0	0	1	0	0	58	56	0	0	14	141	151.95	18.141666
141	0	0	0	0	0	0	0	0	0	0	0	0	39	53	0	1	14	141	151.95	18.141666
142	0	1	1	1	0	1	0	0	0	1	0	0	35	29	0	0	9	142	121.6	19.908333
142	0	1	1	1	0	0	0	0	0	0	0	1	29	49	1	0	9	142	121.6	19.908333
142	0	1	1	1	0	0	0	0	0	0	0	1	29	36	1	1	9	142	121.6	19.908333
142	0	1	1	1	0	0	0	0	0	1	0	0	29	16	0	0	9	142	121.6	19.908333
142	0	1	0	0	0	0	0	0	0	1	0	0	49	34	1	0	9	142	121.6	19.908333
143	0	1	1	1	0	1	0	0	0	1	0	1	32	41	0	0	5	143	113.26667	20.016666
143	0	0	1	1	0	0	0	0	0	1	0	1	38	40	0	0	5	143	113.26667	20.016666
143	0	1	1	1	0	0	0	0	0	0	0	1	32	44	0	0	5	143	113.26667	20.016666
143	0	0	1	0	0	1	0	0	0	1	0	1	31	42	0	0	5	143	113.26667	20.016666
143	0	1	1	1	0	0	1	0	0	1	0	1	38	35	0	0	5	143	113.26667	20.016666
143	0	0	1	1	0	1	0	0	0	1	0	1	24	14	0	1	5	143	113.26667	20.016666
144	0	1	1	1	0	0	0	0	1	0	0	1	67	20	0	0	10	144	133.48334	17.391666
144	0	0	1	1	0	0	0	1	0	0	1	0	32	35	0	0	10	144	133.48334	17.391666
144	0	1	1	1	0	1	0	0	0	1	0	0	48	30	0	0	10	144	133.48334	17.391666
144	0	0	1	0	0	0	0	0	0	1	0	1	32	56	0	0	10	144	133.48334	17.391666
144	0	0	1	0	0	0	1	0	0	0	0	0	49	57	0	0	10	144	133.48334	17.391666
144	0	1	1	1	0	0	0	0	0	1	0	1	29	56	0	0	10	144	133.48334	17.391666
144	0	1	1	1	0	0	0	0	0	1	0	0	29	25	0	1	10	144	133.48334	17.391666
144	0	1	1	1	0	0	0	1	0	1	0	0	54	42	0	0	10	144	133.48334	17.391666
144	0	1	1	1	0	0	0	1	0	1	0	1	54	15	0	1	10	144	133.48334	17.391666
144	0	0	1	1	0	1	0	0	0	1	0	0	32	33	0	0	10	144	133.48334	17.391666
145	0	0	1	1	0	0	1	0	0	1	0	0	51	21	0	0	24	145	89.308334	21.575001
145	0	1	1	0	1	0	1	0	0	1	0	0	54	47	1	0	24	145	89.308334	21.575001
145	0	0	1	0	1	1	0	0	0	0	0	0	64	50	0	0	24	145	89.308334	21.575001
145	0	0	1	0	1	1	0	0	0	1	0	1	64	12	0	0	24	145	89.308334	21.575001
145	0	1	1	1	0	0	0	1	0	1	0	0	28	22	0	1	24	145	89.308334	21.575001
145	0	1	1	0	0	0	0	0	1	0	0	1	63	47	1	0	24	145	89.308334	21.575001
145	0	1	0	0	0	0	1	0	0	1	0	0	31	9	0	0	24	145	89.308334	21.575001
146	1	1	1	1	0	0	0	0	1	0	1	0	29	16	0	1	2	146	101.38333	19.666668
147	0	1	1	1	0	0	1	0	0	1	0	1	30	46	0	0	27	147	101.38333	19.666668
147	0	0	1	0	0	0	0	0	0	1	0	1	21	49	0	1	27	147	101.38333	19.666668
147	0	1	1	1	0	0	0	1	0	1	0	1	30	48	0	0	27	147	101.38333	19.666668
147	0	1	1	1	0	0	0	0	1	0	1	0	34	11	0	1	27	147	101.38333	19.666668
147	0	1	1	0	0	0	1	0	0	1	0	1	36	21	0	0	27	147	101.38333	19.666668
147	0	1	1	1	0	0	1	0	0	0	0	0	49	53	0	0	27	147	101.38333	19.666668
147	0	1	1	1	0	0	1	0	0	0	1	1	22	51	0	1	27	147	101.38333	19.666668
147	0	1	1	1	0	0	0	1	0	1	0	0	25	35	0	0	27	147	101.38333	19.666668
148	0	1	1	0	0	0	0	1	0	1	0	0	41	20	0	0	21	148	133.48334	17.391666
148	0	0	1	1	0	0	0	0	0	1	0	0	68	26	0	0	21	148	133.48334	17.391666
148	0	1	1	1	0	1	0	0	0	1	0	0	28	7	0	1	21	148	133.48334	17.391666
148	0	1	1	1	0	0	1	0	0	0	0	1	68	53	0	0	21	148	133.48334	17.391666
148	0	1	1	1	0	0	0	0	0	1	0	0	36	51	0	0	21	148	133.48334	17.391666
148	0	1	1	1	0	0	0	0	0	1	0	1	36	10	0	0	21	148	133.48334	17.391666
148	0	0	1	1	0	0	1	0	0	0	0	0	60	55	0	0	21	148	133.48334	17.391666
148	0	1	1	0	0	0	1	0	0	1	0	1	23	6	0	1	21	148	133.48334	17.391666
149	0	1	1	1	0	0	1	0	0	1	0	1	29	29	0	0	23	149	101.38333	19.666668
149	0	1	1	1	0	1	0	0	0	1	0	1	41	17	0	0	23	149	101.38333	19.666668
149	0	0	1	1	0	1	0	0	0	1	0	1	36	35	0	0	23	149	101.38333	19.666668
149	0	1	1	0	1	0	1	0	0	1	0	0	30	55	0	0	23	149	101.38333	19.666668
149	0	1	1	0	1	0	1	0	0	1	0	1	30	18	0	1	23	149	101.38333	19.666668
150	1	1	1	1	0	0	0	0	1	0	1	1	28	13	0	1	8	150	121.6	19.908333
150	1	1	1	1	0	0	0	0	1	1	0	1	38	43	0	0	8	150	121.6	19.908333
150	1	0	1	1	0	0	0	1	0	0	0	0	34	9	0	1	8	150	121.6	19.908333
150	1	1	1	1	0	0	0	0	1	0	0	1	53	14	0	1	8	150	121.6	19.908333
151	0	0	1	1	0	0	0	0	0	0	0	0	27	39	0	0	18	151	153.53334	18.025
151	0	0	1	1	0	0	0	0	0	0	0	1	27	10	0	0	18	151	153.53334	18.025
151	0	1	1	1	0	0	0	0	1	0	0	1	51	59	0	0	18	151	153.53334	18.025
151	0	1	1	1	0	1	0	0	0	1	0	1	28	44	0	0	18	151	153.53334	18.025
151	0	1	1	1	0	1	0	0	0	1	0	0	28	23	0	0	18	151	153.53334	18.025
151	0	1	1	1	0	1	0	0	0	1	0	1	33	48	0	0	18	151	153.53334	18.025
151	0	1	1	1	0	0	1	0	0	1	0	1	35	18	0	0	18	151	153.53334	18.025
151	0	1	1	1	0	0	1	0	0	1	0	1	42	44	0	1	18	151	153.53334	18.025
151	0	1	1	1	0	1	0	0	0	1	0	0	25	42	0	0	18	151	153.53334	18.025
151	0	0	1	1	0	1	0	0	0	0	0	1	26	51	0	0	18	151	153.53334	18.025
152	0	1	1	0	0	0	1	0	0	1	0	1	39	19	0	1	23	152	133.48334	17.391666
152	0	1	1	1	0	0	0	0	0	1	0	1	35	27	0	0	23	152	133.48334	17.391666
153	1	0	0	0	0	0	1	0	0	0	0	0	71	37	0	0	15	153	133.48334	17.391666
153	1	1	0	0	0	1	0	0	0	1	0	0	25	10	0	1	15	153	133.48334	17.391666
154	0	1	1	0	0	0	1	0	0	1	0	1	31	59	0	1	13	154	151.95	18.141666
154	0	1	1	0	1	0	1	0	0	1	0	1	37	46	0	0	13	154	151.95	18.141666
154	0	1	1	0	1	0	1	0	0	1	0	1	37	10	0	0	13	154	151.95	18.141666
154	0	1	1	1	0	1	0	0	0	1	0	1	49	34	0	0	13	154	151.95	18.141666
154	0	1	1	1	0	0	0	1	0	1	0	0	35	56	0	0	13	154	151.95	18.141666
154	0	1	1	1	0	0	1	0	0	1	0	1	43	55	0	0	13	154	151.95	18.141666
154	0	1	1	1	0	0	1	0	0	1	0	1	32	38	0	0	13	154	151.95	18.141666
155	0	0	0	0	0	0	0	0	0	1	0	0	39	26	1	1	30	155	89.308334	21.575001
155	0	0	1	1	0	0	0	0	0	0	0	1	64	20	0	0	30	155	89.308334	21.575001
155	0	1	0	0	0	0	1	0	0	1	0	1	31	51	0	0	30	155	89.308334	21.575001
155	0	1	0	0	0	0	1	0	0	1	0	0	31	24	0	1	30	155	89.308334	21.575001
155	0	1	1	1	0	0	1	0	0	1	0	1	37	55	0	0	30	155	89.308334	21.575001
155	0	1	1	0	0	0	0	1	0	1	0	1	36	59	0	0	30	155	89.308334	21.575001
155	0	1	1	0	0	0	0	1	0	1	0	0	36	24	0	1	30	155	89.308334	21.575001
156	0	1	1	1	0	1	0	0	0	0	1	0	28	51	0	0	17	156	135.66667	18.316668
156	0	1	1	1	0	1	0	0	0	0	1	0	28	39	0	0	17	156	135.66667	18.316668
156	0	1	0	0	0	0	0	0	0	1	0	0	44	34	0	0	17	156	135.66667	18.316668
156	0	1	0	0	0	0	0	0	0	1	0	1	44	6	0	1	17	156	135.66667	18.316668
156	0	1	1	1	0	0	0	1	0	1	0	0	27	9	0	1	17	156	135.66667	18.316668
156	0	1	1	1	0	0	0	1	0	0	0	0	68	32	0	0	17	156	135.66667	18.316668
156	0	1	0	0	0	0	0	0	0	1	0	1	40	55	0	0	17	156	135.66667	18.316668
156	0	1	0	0	0	0	0	0	0	1	0	1	40	28	0	0	17	156	135.66667	18.316668
156	0	1	1	1	0	0	1	0	0	0	0	0	34	14	0	0	17	156	135.66667	18.316668
156	0	1	1	1	0	0	1	0	0	1	0	0	36	19	0	0	17	156	135.66667	18.316668
156	0	1	1	1	0	0	1	0	0	0	0	1	27	20	0	0	17	156	135.66667	18.316668
156	0	1	1	1	0	0	1	0	0	1	0	1	42	52	0	0	17	156	135.66667	18.316668
157	0	1	1	0	0	0	1	0	0	0	0	0	34	47	0	0	21	157	133.48334	17.391666
157	0	0	1	1	0	0	0	1	0	1	0	0	28	48	0	0	21	157	133.48334	17.391666
157	0	1	1	0	0	1	0	0	0	1	0	1	74	35	0	1	21	157	133.48334	17.391666
157	0	1	1	1	0	0	1	0	0	1	0	0	32	54	0	0	21	157	133.48334	17.391666
157	0	1	1	1	0	0	1	0	0	1	0	0	32	36	0	0	21	157	133.48334	17.391666
157	0	1	1	1	0	1	0	0	0	0	0	1	47	58	0	1	21	157	133.48334	17.391666
157	0	1	1	1	0	0	1	0	0	1	0	0	51	36	0	0	21	157	133.48334	17.391666
158	0	0	0	0	0	1	0	0	0	0	0	1	58	31	0	0	4	158	121.6	19.908333
158	0	0	1	1	0	1	0	0	0	0	0	0	65	38	0	1	4	158	121.6	19.908333
158	0	1	0	0	0	1	0	0	0	1	0	0	42	51	1	0	4	158	121.6	19.908333
158	0	1	0	0	0	1	0	0	0	1	0	0	42	27	0	0	4	158	121.6	19.908333
158	0	0	1	1	0	0	0	0	1	0	0	1	58	27	0	0	4	158	121.6	19.908333
158	0	1	1	1	0	1	0	0	0	1	0	1	53	39	0	1	4	158	121.6	19.908333
158	0	0	1	1	0	0	0	0	0	1	0	1	71	52	0	0	4	158	121.6	19.908333
158	0	1	1	1	0	0	0	0	0	0	0	0	90	9	0	1	4	158	121.6	19.908333
159	0	0	0	0	0	0	0	0	0	1	0	1	27	43	0	0	23	159	99.449997	19.725
159	0	1	1	0	0	0	1	0	0	1	0	0	29	24	0	0	23	159	99.449997	19.725
159	0	1	1	1	0	0	1	0	0	1	0	1	30	23	0	0	23	159	99.449997	19.725
159	0	0	1	0	0	0	0	0	0	1	0	1	37	48	0	0	23	159	99.449997	19.725
160	0	1	1	1	0	0	0	0	1	0	0	0	45	15	1	1	25	160	99.449997	19.725
160	0	1	1	0	1	0	0	1	0	1	0	1	55	57	0	0	25	160	99.449997	19.725
160	0	1	1	0	1	0	0	1	0	1	0	1	55	15	0	1	25	160	99.449997	19.725
160	0	1	0	0	0	0	0	1	0	1	0	1	33	23	0	1	25	160	99.449997	19.725
160	0	1	1	1	0	0	0	0	1	0	1	1	32	30	0	1	25	160	99.449997	19.725
160	0	1	1	1	0	0	0	0	1	0	1	0	32	15	0	1	25	160	99.449997	19.725
161	0	0	1	0	0	1	0	0	0	1	0	1	54	37	0	0	13	161	151.95	18.141666
161	0	1	1	0	0	0	0	1	0	0	0	1	64	42	0	0	13	161	151.95	18.141666
161	0	1	1	1	0	1	0	0	0	0	0	0	30	59	0	0	13	161	151.95	18.141666
162	0	1	1	1	0	0	0	0	0	1	0	1	21	33	0	0	16	162	133.48334	17.391666
162	0	1	1	1	0	1	0	0	0	1	0	1	25	36	0	0	16	162	133.48334	17.391666
162	0	1	1	1	0	1	0	0	0	1	0	1	46	8	0	1	16	162	133.48334	17.391666
162	0	1	1	1	0	1	0	0	0	0	1	1	23	26	0	1	16	162	133.48334	17.391666
163	0	1	1	1	0	1	0	0	0	1	0	1	35	37	0	0	19	163	101.38333	19.666668
163	0	1	1	1	0	0	0	0	0	1	0	1	24	16	0	0	19	163	101.38333	19.666668
163	0	1	1	1	0	0	1	0	0	1	0	0	36	55	0	0	19	163	101.38333	19.666668
163	0	1	1	0	1	1	0	0	0	0	0	0	33	42	0	1	19	163	101.38333	19.666668
163	0	1	1	0	1	1	0	0	0	0	0	1	33	9	0	1	19	163	101.38333	19.666668
164	0	1	0	0	0	1	0	0	0	1	0	1	41	42	0	0	6	164	113.26667	20.016666
164	0	1	0	0	0	1	0	0	0	1	0	0	41	16	0	0	6	164	113.26667	20.016666
164	0	1	1	1	0	0	0	0	1	0	1	0	45	28	0	0	6	164	113.26667	20.016666
164	0	1	1	1	0	0	0	0	1	0	1	0	45	28	0	0	6	164	113.26667	20.016666
164	0	1	1	1	0	1	0	0	0	1	0	1	41	26	0	0	6	164	113.26667	20.016666
164	0	1	1	0	1	1	0	0	0	1	0	1	38	40	0	1	6	164	113.26667	20.016666
164	0	1	1	0	1	1	0	0	0	1	0	0	38	10	0	1	6	164	113.26667	20.016666
164	0	1	1	1	0	0	0	1	0	1	0	0	29	7	0	0	6	164	113.26667	20.016666
164	0	1	1	0	1	1	0	0	0	1	0	0	32	38	0	0	6	164	113.26667	20.016666
164	0	1	1	0	1	1	0	0	0	1	0	1	32	13	0	0	6	164	113.26667	20.016666
164	0	1	1	0	0	1	0	0	0	0	0	1	57	57	0	0	6	164	113.26667	20.016666
164	0	1	1	0	0	1	0	0	0	0	0	1	57	20	0	1	6	164	113.26667	20.016666
164	0	1	1	1	0	0	0	0	0	1	0	0	31	42	0	1	6	164	113.26667	20.016666
164	0	1	1	1	0	0	0	0	0	1	0	1	36	35	0	0	6	164	113.26667	20.016666
165	0	1	1	1	0	0	1	0	0	1	0	0	36	41	0	0	24	165	89.308334	21.575001
165	0	0	1	1	0	0	0	0	0	0	0	1	60	30	0	1	24	165	89.308334	21.575001
165	0	0	1	1	0	0	1	0	0	1	0	0	40	31	0	0	24	165	89.308334	21.575001
165	0	0	1	1	0	1	0	0	0	1	0	0	31	55	0	0	24	165	89.308334	21.575001
165	0	0	1	1	0	1	0	0	0	1	0	1	31	26	0	0	24	165	89.308334	21.575001
165	0	0	1	1	0	0	0	0	0	1	0	0	37	58	0	0	24	165	89.308334	21.575001
165	0	0	1	1	0	0	0	0	0	1	0	1	37	38	0	0	24	165	89.308334	21.575001
165	0	1	1	1	0	0	0	0	0	1	0	1	28	51	0	0	24	165	89.308334	21.575001
165	0	1	1	1	0	0	0	0	0	1	0	1	28	9	0	1	24	165	89.308334	21.575001
165	0	1	1	1	0	0	0	0	0	1	0	1	27	30	0	0	24	165	89.308334	21.575001
165	0	1	1	1	0	0	1	0	0	1	0	0	37	23	0	0	24	165	89.308334	21.575001
165	0	1	1	1	0	1	0	0	0	1	0	1	34	53	0	0	24	165	89.308334	21.575001
165	0	1	1	1	0	1	0	0	0	1	0	0	34	33	0	0	24	165	89.308334	21.575001
165	0	1	1	1	0	1	0	0	0	1	0	0	34	10	0	0	24	165	89.308334	21.575001
166	0	0	1	0	1	0	1	0	0	1	0	0	41	34	1	1	24	166	101.38333	19.666668
166	0	0	1	0	1	0	1	0	0	1	0	0	41	30	0	1	24	166	101.38333	19.666668
166	0	0	1	0	1	0	1	0	0	1	0	0	41	7	0	1	24	166	101.38333	19.666668
166	0	0	1	0	0	0	1	0	0	1	0	0	31	29	0	1	24	166	101.38333	19.666668
166	0	0	1	1	0	0	1	0	0	1	0	1	40	43	0	0	24	166	101.38333	19.666668
166	0	0	1	1	0	0	0	1	0	0	0	0	70	16	0	1	24	166	101.38333	19.666668
166	0	0	1	1	0	0	0	1	0	1	0	0	45	44	0	0	24	166	101.38333	19.666668
167	0	1	1	0	0	1	0	0	0	1	0	0	72	16	0	0	18	167	153.53334	18.025
167	0	1	1	1	0	0	0	0	0	1	0	1	35	44	0	0	18	167	153.53334	18.025
167	0	1	1	1	0	0	0	0	0	1	0	0	35	9	0	1	18	167	153.53334	18.025
167	0	1	1	1	0	1	0	0	0	1	0	0	39	54	0	0	18	167	153.53334	18.025
167	0	1	1	1	0	0	0	1	0	1	0	0	42	41	0	1	18	167	153.53334	18.025
167	0	1	1	0	0	0	0	1	0	1	0	0	35	53	0	1	18	167	153.53334	18.025
167	0	1	1	0	0	0	0	1	0	1	0	0	35	25	0	0	18	167	153.53334	18.025
167	0	1	1	0	0	0	0	1	0	1	0	0	35	7	0	0	18	167	153.53334	18.025
168	1	0	1	1	0	0	0	0	1	0	1	1	60	47	0	0	1	168	101.38333	19.666668
168	1	0	1	1	0	0	0	0	1	0	0	1	60	29	0	0	1	168	101.38333	19.666668
168	1	1	0	0	0	0	0	0	1	1	0	1	37	22	0	0	1	168	101.38333	19.666668
168	1	1	1	1	0	0	0	0	1	0	1	1	49	47	0	0	1	168	101.38333	19.666668
168	1	1	1	1	0	0	0	0	1	1	0	0	44	35	0	0	1	168	101.38333	19.666668
168	1	0	1	0	0	0	0	1	0	0	0	1	17	34	0	0	1	168	101.38333	19.666668
168	1	1	1	1	0	0	0	0	1	0	1	1	45	27	0	0	1	168	101.38333	19.666668
169	0	1	1	1	0	0	0	1	0	1	0	1	51	19	0	0	20	169	133.48334	17.391666
169	0	1	1	0	0	0	0	0	1	1	0	0	38	28	0	0	20	169	133.48334	17.391666
169	0	1	1	1	0	0	0	1	0	1	0	0	56	13	0	0	20	169	133.48334	17.391666
169	0	0	1	1	0	0	0	1	0	1	0	0	29	59	0	0	20	169	133.48334	17.391666
169	0	0	1	1	0	0	0	1	0	1	0	0	29	42	0	0	20	169	133.48334	17.391666
170	1	1	1	1	0	0	0	1	0	1	0	0	30	32	0	0	30	170	89.308334	21.575001
170	1	0	1	1	0	0	0	1	0	1	0	1	30	6	0	1	30	170	89.308334	21.575001
170	1	1	1	1	0	0	1	0	0	0	1	0	39	21	0	0	30	170	89.308334	21.575001
170	1	1	1	1	0	1	0	0	0	0	0	0	50	40	1	1	30	170	89.308334	21.575001
170	1	1	1	1	0	1	0	0	0	1	0	1	50	22	0	1	30	170	89.308334	21.575001
170	1	1	1	1	0	0	0	1	0	1	0	1	31	43	0	1	30	170	89.308334	21.575001
170	1	1	1	1	0	0	0	0	1	0	0	1	46	26	0	0	30	170	89.308334	21.575001
171	0	1	1	1	0	0	1	0	0	1	0	1	32	13	0	1	17	171	140.41667	17.416666
171	0	1	1	1	0	0	1	0	0	1	0	0	32	44	0	1	17	171	140.41667	17.416666
171	0	1	1	1	0	0	1	0	0	1	0	0	43	54	0	0	17	171	140.41667	17.416666
171	0	1	1	0	1	0	1	0	0	0	0	0	31	44	0	0	17	171	140.41667	17.416666
171	0	1	1	0	1	0	1	0	0	0	0	1	31	17	0	0	17	171	140.41667	17.416666
171	0	1	1	1	0	0	0	1	0	0	0	0	54	30	0	0	17	171	140.41667	17.416666
171	0	1	1	0	1	0	1	0	0	1	0	1	34	49	0	0	17	171	140.41667	17.416666
171	0	1	1	0	1	0	1	0	0	1	0	1	34	15	0	1	17	171	140.41667	17.416666
171	0	1	1	1	0	0	0	1	0	1	0	0	43	27	0	0	17	171	140.41667	17.416666
171	0	1	1	0	1	0	0	0	0	0	0	0	32	51	0	1	17	171	140.41667	17.416666
171	0	1	1	0	1	0	0	0	0	0	0	1	32	30	0	1	17	171	140.41667	17.416666
171	0	1	1	0	0	0	1	0	0	1	0	0	52	18	0	0	17	171	140.41667	17.416666
172	0	1	1	1	0	0	0	1	0	0	0	0	69	37	0	0	25	172	99.449997	19.725
172	0	1	1	1	0	0	1	0	0	0	0	0	31	29	0	0	25	172	99.449997	19.725
172	0	0	1	1	0	1	0	0	0	1	0	0	26	31	0	0	25	172	99.449997	19.725
172	0	1	1	1	0	0	0	0	0	0	0	1	34	35	0	0	25	172	99.449997	19.725
172	0	1	1	1	0	0	1	0	0	0	1	0	23	20	0	1	25	172	99.449997	19.725
173	1	0	1	1	0	0	0	0	1	0	1	0	30	50	0	0	2	173	101.38333	19.666668
173	1	0	1	1	0	0	0	0	1	0	1	1	30	34	0	0	2	173	101.38333	19.666668
173	1	0	1	1	0	0	0	0	1	0	1	0	30	17	0	0	2	173	101.38333	19.666668
173	1	1	1	1	0	0	0	0	1	1	0	0	26	33	0	0	2	173	101.38333	19.666668
173	1	1	1	1	0	0	0	0	1	1	0	0	26	12	0	1	2	173	101.38333	19.666668
173	1	1	1	1	0	0	0	0	1	1	0	1	38	24	0	0	2	173	101.38333	19.666668
173	1	1	1	1	0	0	0	0	1	1	0	0	23	13	0	0	2	173	101.38333	19.666668
173	1	1	1	0	0	0	0	0	1	0	1	1	59	47	0	0	2	173	101.38333	19.666668
173	1	1	1	1	0	0	0	0	1	1	0	0	34	41	0	0	2	173	101.38333	19.666668
174	0	0	1	1	0	0	0	0	0	1	0	0	28	36	0	1	8	174	121.6	19.908333
174	0	1	1	1	0	0	0	0	0	1	0	1	32	43	0	0	8	174	121.6	19.908333
174	0	1	1	1	0	0	0	0	0	1	0	0	32	34	0	0	8	174	121.6	19.908333
174	0	1	1	0	1	0	0	0	0	1	0	0	41	54	0	0	8	174	121.6	19.908333
174	0	1	1	0	1	0	0	0	0	1	0	1	41	28	1	1	8	174	121.6	19.908333
174	0	1	1	1	0	0	1	0	0	1	0	0	28	47	0	1	8	174	121.6	19.908333
174	0	1	1	1	0	1	0	0	0	1	0	1	40	38	1	0	8	174	121.6	19.908333
174	0	0	1	1	0	0	0	1	0	0	0	1	51	21	0	1	8	174	121.6	19.908333
174	0	1	1	1	0	0	0	0	0	1	0	0	30	39	1	1	8	174	121.6	19.908333
174	0	1	1	1	0	0	0	0	0	1	0	1	30	20	0	0	8	174	121.6	19.908333
175	1	1	1	1	0	0	0	0	1	1	0	1	36	28	0	0	24	175	101.38333	19.666668
175	1	1	1	1	0	0	0	0	1	1	0	0	36	7	0	1	24	175	101.38333	19.666668
175	1	0	1	1	0	0	1	0	0	1	0	0	29	35	0	0	24	175	101.38333	19.666668
175	1	1	1	1	0	0	0	0	1	0	0	0	75	39	0	0	24	175	101.38333	19.666668
175	1	1	1	1	0	0	0	0	1	1	0	1	26	19	0	0	24	175	101.38333	19.666668
175	1	1	1	0	1	0	0	0	1	1	0	0	26	39	0	0	24	175	101.38333	19.666668
175	1	1	1	1	0	0	0	0	1	0	1	1	34	54	0	0	24	175	101.38333	19.666668
175	1	1	1	1	0	0	0	0	1	0	1	0	34	15	0	1	24	175	101.38333	19.666668
175	1	0	1	1	0	0	0	0	1	1	0	1	85	6	0	1	24	175	101.38333	19.666668
176	0	1	0	0	0	0	0	0	0	1	0	1	24	20	0	0	15	176	133.48334	17.391666
176	0	1	0	0	0	0	0	0	0	1	0	0	24	8	0	0	15	176	133.48334	17.391666
176	0	1	0	0	0	0	0	0	0	1	0	1	32	38	0	0	15	176	133.48334	17.391666
176	0	1	1	1	0	0	0	0	0	1	0	0	31	22	0	0	15	176	133.48334	17.391666
176	0	0	0	0	0	0	0	0	0	1	0	0	28	28	0	0	15	176	133.48334	17.391666
176	0	0	0	0	0	1	0	0	0	0	0	0	61	58	0	0	15	176	133.48334	17.391666
177	0	1	1	0	0	0	0	0	0	1	0	0	29	33	0	0	19	177	101.38333	19.666668
177	0	1	1	0	0	0	0	0	0	1	0	1	29	7	0	1	19	177	101.38333	19.666668
177	0	0	1	0	0	0	0	0	0	1	0	0	41	18	0	0	19	177	101.38333	19.666668
177	0	0	1	1	0	0	0	1	0	0	0	0	55	37	0	1	19	177	101.38333	19.666668
177	0	0	1	1	0	0	0	1	0	0	0	1	46	35	0	1	19	177	101.38333	19.666668
177	0	1	1	1	0	0	0	1	0	1	0	1	38	40	0	1	19	177	101.38333	19.666668
177	0	0	1	1	0	0	1	0	0	0	0	1	42	51	0	0	19	177	101.38333	19.666668
177	0	1	1	1	0	1	0	0	0	0	0	1	29	30	0	1	19	177	101.38333	19.666668
178	0	0	0	0	0	0	0	0	0	0	0	1	51	26	0	0	29	178	86.991669	21.233334
178	0	1	0	0	0	0	1	0	0	0	1	1	27	35	0	0	29	178	86.991669	21.233334
178	0	1	1	0	0	0	0	0	1	1	0	1	58	40	0	0	29	178	86.991669	21.233334
178	0	1	1	0	0	0	0	1	0	1	0	1	76	46	0	0	29	178	86.991669	21.233334
178	0	1	1	0	0	0	0	1	0	1	0	0	76	11	0	0	29	178	86.991669	21.233334
178	0	0	1	1	0	0	1	0	0	1	0	0	28	31	0	0	29	178	86.991669	21.233334
179	0	1	1	1	0	0	0	0	0	1	0	0	27	56	1	1	9	179	121.6	19.908333
179	0	1	1	1	0	0	0	0	0	1	0	0	27	14	0	0	9	179	121.6	19.908333
179	0	1	1	1	0	0	1	0	0	1	0	1	33	41	0	0	9	179	121.6	19.908333
179	0	1	1	1	0	0	1	0	0	1	0	1	33	16	0	1	9	179	121.6	19.908333
179	0	1	1	1	0	0	0	0	0	1	0	1	27	22	0	0	9	179	121.6	19.908333
179	0	1	1	1	0	1	0	0	0	1	0	1	50	26	0	1	9	179	121.6	19.908333
179	0	1	1	1	0	0	0	0	0	0	0	1	90	46	0	1	9	179	121.6	19.908333
179	0	1	1	1	0	0	0	0	0	0	0	0	30	43	0	0	9	179	121.6	19.908333
179	0	1	1	1	0	1	0	0	0	1	0	1	30	40	0	0	9	179	121.6	19.908333
180	1	1	1	1	0	0	0	0	1	0	1	1	30	20	0	0	16	180	133.48334	17.391666
180	1	0	1	1	0	0	0	0	1	0	1	0	34	11	0	1	16	180	133.48334	17.391666
180	1	1	1	1	0	0	1	0	0	0	0	0	43	10	0	1	16	180	133.48334	17.391666
180	1	1	1	1	0	0	0	0	1	0	1	1	30	17	0	0	16	180	133.48334	17.391666
181	0	1	1	1	0	0	1	0	0	1	0	1	24	18	0	1	17	181	136.31667	20.316668
181	0	1	1	1	0	0	0	0	0	1	0	0	37	40	0	0	17	181	136.31667	20.316668
181	0	1	1	1	0	0	0	1	0	0	0	1	44	30	0	0	17	181	136.31667	20.316668
181	0	1	1	1	0	0	0	0	0	0	0	1	30	29	0	1	17	181	136.31667	20.316668
182	0	1	1	1	0	0	1	0	0	0	1	1	35	34	0	0	7	182	121.6	19.908333
182	0	0	1	1	0	1	0	0	0	1	0	0	37	55	0	0	7	182	121.6	19.908333
182	0	1	0	0	0	0	0	0	0	1	0	1	45	34	1	1	7	182	121.6	19.908333
182	0	1	1	1	0	0	0	0	0	1	0	1	34	29	1	0	7	182	121.6	19.908333
183	0	1	1	0	0	0	0	1	0	0	0	1	33	29	0	0	22	183	133.48334	17.391666
183	0	1	1	1	0	0	0	1	0	1	0	0	67	14	0	0	22	183	133.48334	17.391666
183	0	1	1	1	0	0	0	0	0	0	0	0	34	8	0	1	22	183	133.48334	17.391666
183	0	0	0	0	0	0	0	0	0	0	0	0	44	39	0	1	22	183	133.48334	17.391666
183	0	1	1	1	0	0	0	0	0	1	0	1	27	49	0	0	22	183	133.48334	17.391666
183	0	1	1	1	0	0	0	0	0	1	0	0	27	11	0	1	22	183	133.48334	17.391666
183	0	1	1	0	0	0	0	0	1	1	0	0	55	49	0	0	22	183	133.48334	17.391666
184	0	0	0	0	0	1	0	0	0	1	0	1	28	44	0	0	29	184	89.308334	21.575001
184	0	0	0	0	0	0	0	0	0	1	0	0	31	15	0	0	29	184	89.308334	21.575001
184	0	1	1	1	0	0	0	1	0	1	0	1	37	45	0	0	29	184	89.308334	21.575001
184	0	1	1	1	0	0	1	0	0	1	0	1	32	55	0	0	29	184	89.308334	21.575001
184	0	1	1	1	0	0	1	0	0	1	0	0	32	23	0	1	29	184	89.308334	21.575001
184	0	1	1	0	0	1	0	0	0	1	0	1	26	47	0	1	29	184	89.308334	21.575001
184	0	1	1	0	0	1	0	0	0	1	0	1	26	29	0	1	29	184	89.308334	21.575001
184	0	1	1	1	0	1	0	0	0	1	0	1	27	33	1	1	29	184	89.308334	21.575001
185	0	1	1	1	0	0	0	1	0	1	0	1	38	44	0	0	24	185	101.38333	19.666668
185	0	0	0	0	0	1	0	0	0	1	0	1	37	46	0	0	24	185	101.38333	19.666668
185	0	1	1	0	0	1	0	0	0	1	0	0	45	53	0	0	24	185	101.38333	19.666668
185	0	1	1	0	0	1	0	0	0	1	0	1	30	45	0	0	24	185	101.38333	19.666668
185	0	1	1	1	0	0	0	0	0	0	0	0	45	34	0	0	24	185	101.38333	19.666668
185	0	1	1	0	1	0	1	0	0	1	0	0	33	35	0	0	24	185	101.38333	19.666668
185	0	1	1	0	1	0	1	0	0	1	0	1	33	10	1	1	24	185	101.38333	19.666668
186	0	1	1	1	0	1	0	0	0	1	0	0	39	44	0	1	5	186	113.26667	20.016666
186	0	1	1	1	0	1	0	0	0	1	0	1	52	58	0	0	5	186	113.26667	20.016666
186	0	1	1	1	0	0	0	1	0	1	0	0	36	9	0	1	5	186	113.26667	20.016666
186	0	1	1	0	0	0	0	0	0	1	0	1	38	49	0	0	5	186	113.26667	20.016666
186	0	1	1	1	0	0	0	0	0	0	0	0	37	26	0	1	5	186	113.26667	20.016666
187	0	1	1	1	0	0	0	0	0	0	1	1	23	11	0	1	25	187	99.449997	19.725
187	0	1	1	1	0	0	0	0	1	1	0	0	36	55	0	0	25	187	99.449997	19.725
187	0	1	1	1	0	0	0	1	0	1	0	0	53	30	0	0	25	187	99.449997	19.725
187	0	1	1	1	0	0	1	0	0	0	0	0	42	46	0	0	25	187	99.449997	19.725
187	0	1	1	1	0	1	0	0	0	1	0	1	34	40	0	0	25	187	99.449997	19.725
187	0	1	1	1	0	0	0	0	1	0	1	1	24	14	0	1	25	187	99.449997	19.725
188	0	1	1	1	0	0	0	0	0	0	0	1	50	40	0	0	11	188	133.48334	17.391666
188	0	0	1	0	0	0	1	0	0	1	0	1	47	14	0	1	11	188	133.48334	17.391666
188	0	1	1	1	0	0	0	1	0	1	0	0	34	57	0	0	11	188	133.48334	17.391666
188	0	1	1	1	0	0	0	1	0	1	0	0	36	36	0	1	11	188	133.48334	17.391666
188	0	1	1	0	1	0	0	1	0	1	0	0	38	20	0	0	11	188	133.48334	17.391666
188	0	1	1	0	1	0	0	1	0	0	0	0	38	18	0	0	11	188	133.48334	17.391666
188	0	1	1	1	0	0	1	0	0	1	0	1	45	18	0	0	11	188	133.48334	17.391666
188	0	0	1	1	0	0	0	0	0	1	0	1	24	29	1	1	11	188	133.48334	17.391666
188	0	1	1	1	0	0	1	0	0	1	0	1	40	29	0	1	11	188	133.48334	17.391666
188	0	1	1	1	0	0	1	0	0	0	0	0	40	50	0	0	11	188	133.48334	17.391666
189	0	1	1	1	0	1	0	0	0	1	0	1	30	24	1	0	18	189	153.53334	18.025
189	0	0	1	1	0	0	1	0	0	1	0	1	29	37	0	0	18	189	153.53334	18.025
189	0	0	1	1	0	0	1	0	0	1	0	1	29	6	0	1	18	189	153.53334	18.025
189	0	1	1	1	0	0	0	0	0	0	0	0	68	44	0	0	18	189	153.53334	18.025
189	0	0	1	1	0	0	1	0	0	1	0	1	25	56	0	1	18	189	153.53334	18.025
189	0	0	1	1	0	0	0	0	0	1	0	1	45	20	0	0	18	189	153.53334	18.025
190	0	1	1	0	0	0	1	0	0	1	0	0	46	42	0	0	18	190	153.53334	18.025
190	0	1	1	0	0	0	1	0	0	1	0	0	46	9	0	1	18	190	153.53334	18.025
190	0	0	0	0	0	0	0	0	0	1	0	0	62	21	0	1	18	190	153.53334	18.025
190	0	1	1	1	0	1	0	0	0	1	0	0	23	18	0	0	18	190	153.53334	18.025
190	0	1	1	1	0	0	0	0	0	0	0	0	69	52	0	1	18	190	153.53334	18.025
190	0	0	1	0	0	0	1	0	0	1	0	0	52	10	0	0	18	190	153.53334	18.025
190	0	1	1	1	0	0	0	0	1	0	1	1	47	51	0	1	18	190	153.53334	18.025
190	0	1	1	1	0	0	0	0	1	0	1	0	47	8	0	1	18	190	153.53334	18.025
191	0	1	1	0	0	1	0	0	0	1	0	0	29	49	0	0	20	191	133.48334	17.391666
191	0	1	1	1	0	1	0	0	0	1	0	1	31	35	0	0	20	191	133.48334	17.391666
191	0	0	1	1	0	0	0	0	0	1	0	1	25	26	0	0	20	191	133.48334	17.391666
191	0	1	1	1	0	1	0	0	0	1	0	1	32	30	0	0	20	191	133.48334	17.391666
191	0	0	0	0	0	0	0	0	0	1	0	0	22	28	0	0	20	191	133.48334	17.391666
191	0	1	1	1	0	0	0	0	0	1	0	1	30	17	0	0	20	191	133.48334	17.391666
191	0	1	0	0	0	0	0	0	0	1	0	1	29	9	0	1	20	191	133.48334	17.391666
192	0	0	1	1	0	0	0	1	0	0	0	0	50	42	0	0	28	192	86.991669	21.233334
192	0	1	1	1	0	0	0	0	1	0	0	0	52	43	0	0	28	192	86.991669	21.233334
192	0	1	1	1	0	0	0	1	0	1	0	0	32	46	0	0	28	192	86.991669	21.233334
192	0	1	1	1	0	0	0	1	0	1	0	1	32	6	0	0	28	192	86.991669	21.233334
192	0	1	1	1	0	0	0	1	0	1	0	1	40	50	1	1	28	192	86.991669	21.233334
192	0	1	1	1	0	0	0	1	0	1	0	0	40	24	1	0	28	192	86.991669	21.233334
192	0	1	1	1	0	0	0	1	0	1	0	0	28	38	1	0	28	192	86.991669	21.233334
193	1	1	1	0	0	0	0	0	1	1	0	0	25	7	0	1	1	193	101.38333	19.666668
193	1	1	1	0	0	0	0	0	1	1	0	1	40	48	0	0	1	193	101.38333	19.666668
193	1	1	1	1	0	0	0	0	1	1	0	1	29	17	0	0	1	193	101.38333	19.666668
193	1	1	1	1	0	0	0	0	1	1	0	0	29	31	0	0	1	193	101.38333	19.666668
194	0	1	1	1	0	0	1	0	0	0	0	0	28	8	0	1	27	194	90.741669	20.916666
194	0	1	1	0	0	0	0	1	0	1	0	0	32	45	0	1	27	194	90.741669	20.916666
194	0	1	1	0	0	0	0	1	0	1	0	0	32	15	0	0	27	194	90.741669	20.916666
194	0	1	1	1	0	0	0	1	0	0	0	1	54	57	0	1	27	194	90.741669	20.916666
194	0	1	1	0	0	0	0	1	0	0	0	1	71	36	0	1	27	194	90.741669	20.916666
194	0	1	1	1	0	0	0	1	0	1	0	0	51	56	0	0	27	194	90.741669	20.916666
194	0	1	1	1	0	0	0	1	0	1	0	1	51	44	0	1	27	194	90.741669	20.916666
194	0	1	1	1	0	0	0	1	0	1	0	1	22	15	0	0	27	194	90.741669	20.916666
194	0	1	1	1	0	0	1	0	0	1	0	0	32	29	0	0	27	194	90.741669	20.916666
195	1	0	0	0	0	0	0	0	1	0	0	0	31	8	0	0	2	195	101.38333	19.666668
195	1	0	1	0	1	0	0	0	1	1	0	1	35	35	0	0	2	195	101.38333	19.666668
195	1	0	1	0	1	0	0	0	1	1	0	1	35	22	0	0	2	195	101.38333	19.666668
195	1	1	1	1	0	0	0	0	1	0	1	1	28	12	0	0	2	195	101.38333	19.666668
195	1	1	1	1	0	0	0	0	1	1	0	1	32	19	0	0	2	195	101.38333	19.666668
196	1	1	1	1	0	0	0	0	1	0	0	0	58	33	0	0	1	196	101.38333	19.666668
196	1	1	1	1	0	0	0	0	1	1	0	0	38	33	0	0	1	196	101.38333	19.666668
196	1	1	1	1	0	0	0	0	1	1	0	0	38	15	0	0	1	196	101.38333	19.666668
196	1	1	1	1	0	0	0	0	1	0	0	1	39	35	0	0	1	196	101.38333	19.666668
196	1	1	1	1	0	0	0	0	1	0	1	0	36	29	0	0	1	196	101.38333	19.666668
196	1	1	1	1	0	0	0	0	1	0	1	0	65	7	0	0	1	196	101.38333	19.666668
196	1	1	1	0	0	0	0	0	1	1	0	1	35	16	0	0	1	196	101.38333	19.666668
198	0	0	1	1	0	0	0	0	0	1	0	0	25	30	1	0	18	198	153.53334	18.025
198	0	1	1	1	0	0	0	1	0	1	0	1	31	48	0	0	18	198	153.53334	18.025
198	0	1	1	1	0	0	0	1	0	1	0	0	31	48	0	0	18	198	153.53334	18.025
198	0	1	1	1	0	0	0	1	0	1	0	1	36	37	0	0	18	198	153.53334	18.025
198	0	1	1	1	0	1	0	0	0	1	0	1	60	28	0	1	18	198	153.53334	18.025
198	0	1	1	1	0	0	0	0	1	1	0	1	54	55	1	0	18	198	153.53334	18.025
198	0	1	1	1	0	0	0	0	1	1	0	0	54	31	1	0	18	198	153.53334	18.025
198	0	1	1	1	0	0	1	0	0	1	0	0	35	59	1	1	18	198	153.53334	18.025
198	0	1	1	1	0	0	1	0	0	1	0	0	35	39	1	0	18	198	153.53334	18.025
198	0	1	1	1	0	0	1	0	0	1	0	0	35	15	0	1	18	198	153.53334	18.025
198	0	0	1	1	0	0	0	1	0	1	0	1	31	14	0	0	18	198	153.53334	18.025
199	0	0	0	0	0	1	0	0	0	1	0	1	28	25	0	1	13	199	121.6	19.908333
199	0	1	0	0	0	0	0	0	0	1	0	1	65	12	0	1	13	199	121.6	19.908333
199	0	1	1	1	0	0	1	0	0	1	0	0	32	54	0	0	13	199	121.6	19.908333
199	0	1	1	1	0	1	0	0	0	1	0	0	29	52	0	1	13	199	121.6	19.908333
199	0	1	1	1	0	1	0	0	0	1	0	1	29	8	0	1	13	199	121.6	19.908333
199	0	0	1	1	0	0	0	0	1	1	0	0	69	43	0	1	13	199	121.6	19.908333
199	0	1	0	0	0	1	0	0	0	0	0	1	41	30	0	0	13	199	121.6	19.908333
199	0	0	0	0	0	1	0	0	0	1	0	1	52	56	0	1	13	199	121.6	19.908333
199	0	0	0	0	0	1	0	0	0	1	0	1	52	29	0	1	13	199	121.6	19.908333
199	0	0	1	1	0	1	0	0	0	1	0	1	27	57	0	0	13	199	121.6	19.908333
199	0	0	1	1	0	1	0	0	0	1	0	1	27	30	0	0	13	199	121.6	19.908333
200	0	1	1	0	0	0	1	0	0	0	0	0	66	57	0	1	11	200	121.6	19.908333
200	0	1	1	1	0	0	0	0	0	1	0	0	25	27	0	0	11	200	121.6	19.908333
200	0	1	1	1	0	0	0	0	1	1	0	1	43	22	0	0	11	200	121.6	19.908333
200	0	1	1	1	0	0	0	0	0	1	0	0	29	12	0	1	11	200	121.6	19.908333
200	0	0	1	1	0	0	1	0	0	1	0	1	32	48	1	0	11	200	121.6	19.908333
200	0	0	1	1	0	0	1	0	0	1	0	1	32	26	0	1	11	200	121.6	19.908333
200	0	0	1	1	0	0	0	1	0	1	0	1	38	44	0	0	11	200	121.6	19.908333
200	0	0	0	0	0	0	0	0	0	0	0	1	56	22	1	1	11	200	121.6	19.908333
201	0	1	0	0	0	0	0	0	0	1	0	0	26	13	0	0	25	201	101.38333	19.666668
201	0	0	1	0	0	1	0	0	0	1	0	1	42	16	0	0	25	201	101.38333	19.666668
201	0	1	1	0	0	0	0	0	0	1	0	0	28	17	0	0	25	201	101.38333	19.666668
201	0	1	1	1	0	0	1	0	0	1	0	0	28	8	0	0	25	201	101.38333	19.666668
201	0	1	1	0	0	1	0	0	0	1	0	1	22	13	0	1	25	201	101.38333	19.666668
201	0	1	1	1	0	0	0	0	0	1	0	0	31	23	0	0	25	201	101.38333	19.666668
201	0	1	1	0	0	0	0	0	0	0	0	1	45	36	0	1	25	201	101.38333	19.666668
201	0	1	1	0	0	0	0	0	0	1	0	0	41	34	0	0	25	201	101.38333	19.666668
201	0	0	1	1	0	0	1	0	0	0	0	1	45	27	1	1	25	201	101.38333	19.666668
202	1	1	1	1	0	0	0	0	1	0	1	0	36	22	0	1	2	202	101.38333	19.666668
202	1	1	1	1	0	0	0	0	1	0	1	0	39	21	0	0	2	202	101.38333	19.666668
202	1	1	1	1	0	0	0	0	1	0	0	0	31	42	0	0	2	202	101.38333	19.666668
202	1	1	1	1	0	0	0	0	1	0	1	0	32	12	0	1	2	202	101.38333	19.666668
202	1	1	1	1	0	0	0	0	1	1	0	0	27	6	0	0	2	202	101.38333	19.666668
202	1	1	1	1	0	0	0	0	1	0	1	0	46	9	0	0	2	202	101.38333	19.666668
202	1	1	1	1	0	0	0	0	1	1	0	1	29	55	0	0	2	202	101.38333	19.666668
202	1	1	1	1	0	0	0	0	1	1	0	0	29	20	0	1	2	202	101.38333	19.666668
203	0	1	1	1	0	0	0	1	0	0	0	1	36	51	0	1	28	203	86.991669	21.233334
203	0	1	1	1	0	0	1	0	0	1	0	0	22	19	1	0	28	203	86.991669	21.233334
203	0	1	1	1	0	0	0	1	0	1	0	1	44	50	0	0	28	203	86.991669	21.233334
203	0	0	1	1	0	0	1	0	0	1	0	1	66	55	1	0	28	203	86.991669	21.233334
203	0	1	1	1	0	0	0	1	0	1	0	0	32	22	0	0	28	203	86.991669	21.233334
203	0	1	0	0	0	0	0	0	0	0	0	0	72	58	0	0	28	203	86.991669	21.233334
203	0	1	0	0	0	0	0	0	0	0	0	1	72	27	1	1	28	203	86.991669	21.233334
203	0	0	1	1	0	0	1	0	0	0	0	0	56	37	0	0	28	203	86.991669	21.233334
204	0	1	1	1	0	0	0	1	0	0	0	0	51	47	0	1	17	204	136.31667	20.316668
205	0	1	1	1	0	1	0	0	0	0	1	1	29	16	0	0	22	205	130.44167	16.708334
205	0	1	1	1	0	0	0	0	0	1	0	1	25	43	0	0	22	205	130.44167	16.708334
205	0	1	1	1	0	0	0	0	0	1	0	0	25	8	0	1	22	205	130.44167	16.708334
205	0	1	1	0	1	1	0	0	0	1	0	1	37	58	0	0	22	205	130.44167	16.708334
205	0	1	1	0	1	1	0	0	0	1	0	1	37	38	0	0	22	205	130.44167	16.708334
205	0	1	1	0	1	1	0	0	0	1	0	1	37	9	0	1	22	205	130.44167	16.708334
205	0	1	1	1	0	1	0	0	0	1	0	0	40	11	0	1	22	205	130.44167	16.708334
205	0	1	1	0	0	1	0	0	0	1	0	1	36	18	0	0	22	205	130.44167	16.708334
206	0	0	0	0	0	1	0	0	0	1	0	0	23	34	0	0	1	206	101.38333	19.666668
206	0	0	1	1	0	1	0	0	0	0	0	1	28	45	0	1	1	206	101.38333	19.666668
206	0	1	1	1	0	0	0	0	1	0	1	0	33	33	0	1	1	206	101.38333	19.666668
206	0	1	1	1	0	0	0	0	0	1	0	1	95	48	0	0	1	206	101.38333	19.666668
206	0	1	1	0	1	0	0	0	1	1	0	0	32	51	0	0	1	206	101.38333	19.666668
206	0	1	1	0	1	0	0	0	1	1	0	1	32	34	0	0	1	206	101.38333	19.666668
206	0	1	1	0	1	0	0	0	1	1	0	1	32	17	0	1	1	206	101.38333	19.666668
206	0	1	1	0	1	0	0	0	1	1	0	0	32	45	0	1	1	206	101.38333	19.666668
206	0	1	1	0	1	0	0	0	1	1	0	0	32	21	0	0	1	206	101.38333	19.666668
206	0	1	1	0	0	0	0	1	0	1	0	0	29	37	0	1	1	206	101.38333	19.666668
207	0	1	1	1	0	0	0	0	1	0	1	1	56	45	0	1	8	207	121.6	19.908333
207	0	1	1	1	0	0	0	0	0	0	0	1	55	46	0	0	8	207	121.6	19.908333
207	0	1	1	1	0	0	0	0	0	0	0	1	55	15	0	1	8	207	121.6	19.908333
207	0	1	1	1	0	1	0	0	0	1	0	1	64	28	0	0	8	207	121.6	19.908333
208	0	1	0	0	0	0	0	0	0	1	0	0	52	44	0	0	15	208	133.48334	17.391666
208	0	1	0	0	0	0	0	0	0	1	0	1	52	6	0	1	15	208	133.48334	17.391666
208	0	0	0	0	0	0	0	0	0	0	0	1	31	56	0	0	15	208	133.48334	17.391666
208	0	1	0	0	0	0	1	0	0	1	0	1	38	28	0	0	15	208	133.48334	17.391666
209	0	1	1	1	0	1	0	0	0	1	0	0	27	31	0	0	18	209	153.53334	18.025
209	0	1	1	1	0	1	0	0	0	1	0	0	27	12	0	1	18	209	153.53334	18.025
209	0	0	1	1	0	0	0	0	0	1	0	0	42	46	0	0	18	209	153.53334	18.025
209	0	1	1	0	0	1	0	0	0	1	0	1	29	51	0	0	18	209	153.53334	18.025
209	0	1	1	0	0	0	1	0	0	1	0	0	62	6	0	1	18	209	153.53334	18.025
209	0	0	1	1	0	0	0	0	0	1	0	0	28	52	0	0	18	209	153.53334	18.025
209	0	0	1	1	0	0	0	0	0	1	0	1	28	23	0	0	18	209	153.53334	18.025
210	0	0	0	0	0	0	1	0	0	0	0	0	40	37	1	1	28	210	86.991669	21.233334
210	0	1	1	1	0	0	0	1	0	1	0	1	45	38	0	0	28	210	86.991669	21.233334
210	0	1	1	1	0	0	1	0	0	1	0	1	27	37	0	1	28	210	86.991669	21.233334
210	0	1	1	1	0	0	0	0	0	1	0	1	29	44	0	0	28	210	86.991669	21.233334
210	0	1	0	0	0	1	0	0	0	1	0	0	34	33	0	0	28	210	86.991669	21.233334
210	0	1	1	1	0	0	0	1	0	1	0	0	34	21	0	0	28	210	86.991669	21.233334
210	0	0	1	1	0	0	0	0	0	0	0	1	48	15	1	1	28	210	86.991669	21.233334
210	0	0	1	1	0	0	1	0	0	0	0	0	37	41	0	1	28	210	86.991669	21.233334
210	0	1	1	0	1	0	0	1	0	1	0	0	35	28	1	1	28	210	86.991669	21.233334
210	0	1	1	0	1	0	0	1	0	1	0	0	35	8	0	1	28	210	86.991669	21.233334
211	1	0	1	1	0	0	1	0	0	1	0	0	60	23	0	1	9	211	121.6	19.908333
211	1	1	1	1	0	0	0	0	1	0	1	1	38	33	0	0	9	211	121.6	19.908333
211	1	1	1	1	0	0	0	0	1	0	1	1	38	22	0	0	9	211	121.6	19.908333
211	1	1	1	1	0	0	0	0	0	1	0	1	83	30	0	0	9	211	121.6	19.908333
211	1	1	1	1	0	0	0	0	1	0	1	0	32	29	0	0	9	211	121.6	19.908333
212	0	1	1	0	1	0	1	0	0	0	0	1	62	49	1	0	27	212	86.991669	21.233334
212	0	1	1	0	1	0	1	0	0	0	0	1	62	10	0	0	27	212	86.991669	21.233334
212	0	1	1	1	0	0	0	0	0	0	1	1	28	25	1	1	27	212	86.991669	21.233334
212	0	0	1	1	0	0	0	0	0	1	0	0	39	53	0	0	27	212	86.991669	21.233334
212	0	0	1	1	0	0	0	0	0	1	0	1	39	19	0	0	27	212	86.991669	21.233334
212	0	1	1	1	0	0	0	1	0	0	0	0	61	28	0	1	27	212	86.991669	21.233334
212	0	1	1	1	0	0	1	0	0	0	0	1	45	41	0	0	27	212	86.991669	21.233334
212	0	1	1	1	0	0	1	0	0	1	0	0	38	55	0	0	27	212	86.991669	21.233334
212	0	1	1	1	0	0	1	0	0	1	0	0	28	35	0	0	27	212	86.991669	21.233334
212	0	1	1	0	0	0	1	0	0	1	0	0	53	59	0	0	27	212	86.991669	21.233334
212	0	0	1	0	0	0	0	0	0	1	0	1	26	57	1	1	27	212	86.991669	21.233334
212	0	0	1	0	0	0	0	0	0	1	0	1	26	13	0	0	27	212	86.991669	21.233334
213	1	0	1	1	0	0	0	0	1	0	1	1	26	13	0	1	4	213	121.6	19.908333
213	1	1	1	1	0	0	0	0	1	0	1	1	34	43	0	0	4	213	121.6	19.908333
213	1	1	1	1	0	0	0	0	1	1	0	0	38	41	0	1	4	213	121.6	19.908333
213	1	0	0	0	0	0	0	0	0	1	0	0	22	14	1	1	4	213	121.6	19.908333
213	1	0	0	0	0	0	0	0	0	1	0	1	22	14	0	1	4	213	121.6	19.908333
214	0	1	1	1	0	0	0	0	1	0	0	0	46	52	0	0	27	214	86.991669	21.233334
214	0	1	1	1	0	0	0	0	0	1	0	1	27	6	0	0	27	214	86.991669	21.233334
214	0	1	1	0	0	0	0	1	0	0	1	0	57	30	0	0	27	214	86.991669	21.233334
214	0	0	1	1	0	0	0	0	0	1	0	1	41	50	0	1	27	214	86.991669	21.233334
214	0	1	1	1	0	1	0	0	0	0	0	0	27	50	0	0	27	214	86.991669	21.233334
214	0	1	1	1	0	0	0	0	0	1	0	1	25	24	1	1	27	214	86.991669	21.233334
215	0	1	1	1	0	1	0	0	0	1	0	1	27	18	0	0	12	215	153.53334	18.025
215	0	0	1	0	0	1	0	0	0	1	0	1	26	19	0	0	12	215	153.53334	18.025
215	0	1	1	0	0	0	0	0	1	0	1	1	26	15	0	0	12	215	153.53334	18.025
216	1	1	1	0	1	1	0	0	0	1	0	1	32	56	0	0	20	216	133.48334	17.391666
216	1	1	1	0	1	1	0	0	0	1	0	0	32	25	0	0	20	216	133.48334	17.391666
216	1	1	1	1	0	0	0	0	0	0	0	0	30	57	0	0	20	216	133.48334	17.391666
216	1	1	1	1	0	1	0	0	0	1	0	1	34	21	0	0	20	216	133.48334	17.391666
216	1	1	1	1	0	0	0	0	1	0	1	0	36	13	0	0	20	216	133.48334	17.391666
217	1	0	1	1	0	0	0	0	1	0	1	0	41	11	0	0	23	217	101.38333	19.666668
217	1	1	1	1	0	1	0	0	0	1	0	0	55	39	0	1	23	217	101.38333	19.666668
217	1	1	1	1	0	0	0	0	1	0	1	1	30	39	0	0	23	217	101.38333	19.666668
218	1	1	1	1	0	0	0	1	0	0	0	0	68	44	0	0	28	218	86.991669	21.233334
218	1	1	0	0	0	0	1	0	0	0	0	1	37	54	0	0	28	218	86.991669	21.233334
218	1	1	0	0	0	0	0	0	0	1	0	1	43	58	0	0	28	218	86.991669	21.233334
218	1	1	0	0	0	0	0	0	0	1	0	1	43	24	0	0	28	218	86.991669	21.233334
218	1	1	1	1	0	0	0	0	1	0	1	0	32	32	0	1	28	218	86.991669	21.233334
218	1	1	1	1	0	0	0	1	0	1	0	0	28	50	0	0	28	218	86.991669	21.233334
218	1	1	1	1	0	0	0	1	0	1	0	1	28	21	0	1	28	218	86.991669	21.233334
218	1	1	1	1	0	0	1	0	0	1	0	1	34	50	0	0	28	218	86.991669	21.233334
219	0	1	0	0	0	0	0	0	0	1	0	1	43	55	0	0	6	219	113.26667	20.016666
219	0	1	0	0	0	0	0	0	0	1	0	1	43	30	0	0	6	219	113.26667	20.016666
219	0	1	0	0	0	0	0	0	0	1	0	1	43	7	0	1	6	219	113.26667	20.016666
219	0	1	1	1	0	0	1	0	0	0	0	0	33	48	0	0	6	219	113.26667	20.016666
219	0	1	1	1	0	1	0	0	0	1	0	1	48	30	0	0	6	219	113.26667	20.016666
219	0	1	1	0	1	1	0	0	0	0	0	1	65	59	0	0	6	219	113.26667	20.016666
219	0	1	1	0	1	1	0	0	0	0	0	0	65	39	0	0	6	219	113.26667	20.016666
219	0	1	1	1	0	0	0	1	0	0	0	1	43	21	0	0	6	219	113.26667	20.016666
219	0	1	0	0	0	0	1	0	0	0	0	1	41	17	0	0	6	219	113.26667	20.016666
220	0	1	1	1	0	0	1	0	0	1	0	1	40	35	0	0	7	220	113.26667	20.016666
220	0	1	0	0	0	1	0	0	0	0	0	1	64	54	0	0	7	220	113.26667	20.016666
220	0	1	0	0	0	1	0	0	0	0	0	0	64	54	1	1	7	220	113.26667	20.016666
220	0	1	1	1	0	0	0	1	0	1	0	1	28	41	0	0	7	220	113.26667	20.016666
220	0	1	1	1	0	0	0	1	0	1	0	1	28	9	0	1	7	220	113.26667	20.016666
220	0	1	1	1	0	0	1	0	0	1	0	1	36	19	0	0	7	220	113.26667	20.016666
220	0	1	1	0	0	1	0	0	0	1	0	0	35	11	0	0	7	220	113.26667	20.016666
220	0	1	1	0	0	1	0	0	0	1	0	0	28	36	0	0	7	220	113.26667	20.016666
221	0	0	1	0	0	0	1	0	0	1	0	0	49	43	0	0	5	221	113.26667	20.016666
221	0	0	1	0	0	0	1	0	0	1	0	0	49	43	0	1	5	221	113.26667	20.016666
221	0	1	1	1	0	0	0	1	0	1	0	0	29	32	0	0	5	221	113.26667	20.016666
221	0	0	1	1	0	0	0	0	0	1	0	1	42	36	0	1	5	221	113.26667	20.016666
221	0	0	0	0	0	0	0	0	0	0	0	0	37	49	0	0	5	221	113.26667	20.016666
221	0	0	1	1	0	0	0	0	0	0	0	1	58	53	0	1	5	221	113.26667	20.016666
221	0	1	0	0	0	0	1	0	0	1	0	1	31	51	0	0	5	221	113.26667	20.016666
221	0	1	0	0	0	0	1	0	0	1	0	0	31	20	0	1	5	221	113.26667	20.016666
221	0	0	1	0	1	1	0	0	0	1	0	1	30	36	0	0	5	221	113.26667	20.016666
221	0	0	1	0	1	1	0	0	0	1	0	1	30	6	0	0	5	221	113.26667	20.016666
222	0	1	1	0	0	0	1	0	0	1	0	0	29	52	0	0	25	222	99.449997	19.725
222	0	1	1	1	0	1	0	0	0	1	0	0	28	39	0	1	25	222	99.449997	19.725
222	0	1	1	1	0	0	0	0	1	0	0	0	85	39	0	0	25	222	99.449997	19.725
222	0	1	1	1	0	0	0	0	0	0	0	0	23	50	0	0	25	222	99.449997	19.725
222	0	1	0	0	0	0	0	0	0	0	0	0	31	8	0	1	25	222	99.449997	19.725
222	0	1	1	0	1	0	0	0	0	1	0	0	34	47	0	0	25	222	99.449997	19.725
222	0	1	1	0	1	0	0	0	0	1	0	1	34	27	0	1	25	222	99.449997	19.725
223	1	1	1	1	0	0	0	0	1	1	0	1	32	34	0	0	10	223	121.6	19.908333
223	1	1	1	1	0	0	0	0	1	1	0	1	32	7	0	1	10	223	121.6	19.908333
223	1	1	1	1	0	0	0	0	1	1	0	1	27	57	0	0	10	223	121.6	19.908333
223	1	1	1	1	0	0	0	0	1	1	0	0	39	30	0	0	10	223	121.6	19.908333
223	1	1	1	1	0	0	0	0	1	1	0	0	33	14	0	0	10	223	121.6	19.908333
223	1	1	1	1	0	0	0	0	1	1	0	0	31	24	0	0	10	223	121.6	19.908333
223	1	1	1	1	0	0	0	0	1	1	0	0	31	10	0	0	10	223	121.6	19.908333
224	0	1	0	0	0	0	0	0	0	1	0	1	26	30	1	1	29	224	89.308334	21.575001
224	0	1	1	1	0	0	0	1	0	1	0	1	27	49	0	0	29	224	89.308334	21.575001
224	0	0	1	1	0	0	1	0	0	0	0	1	58	57	1	0	29	224	89.308334	21.575001
224	0	0	1	1	0	0	1	0	0	0	0	0	58	19	0	1	29	224	89.308334	21.575001
224	0	1	1	1	0	0	0	0	0	1	0	0	58	31	0	0	29	224	89.308334	21.575001
224	0	1	1	1	0	0	0	0	0	1	0	0	45	26	1	0	29	224	89.308334	21.575001
225	0	1	1	1	0	0	1	0	0	1	0	0	44	30	0	0	28	225	86.991669	21.233334
225	0	1	1	1	0	0	1	0	0	1	0	1	30	26	0	1	28	225	86.991669	21.233334
225	0	1	1	1	0	0	0	1	0	1	0	0	31	45	1	0	28	225	86.991669	21.233334
225	0	1	1	0	1	0	1	0	0	1	0	0	48	43	0	1	28	225	86.991669	21.233334
225	0	1	1	0	1	0	1	0	0	1	0	1	48	13	0	1	28	225	86.991669	21.233334
225	0	0	1	1	0	0	0	1	0	1	0	0	24	43	0	0	28	225	86.991669	21.233334
225	0	1	1	1	0	0	1	0	0	1	0	0	26	56	0	0	28	225	86.991669	21.233334
225	0	1	1	1	0	0	1	0	0	1	0	0	26	16	0	1	28	225	86.991669	21.233334
226	0	1	1	1	0	0	0	0	0	1	0	0	32	18	0	0	30	226	89.308334	21.575001
226	0	1	1	1	0	0	0	1	0	1	0	1	58	32	1	0	30	226	89.308334	21.575001
226	0	1	1	0	0	0	0	0	1	1	0	0	35	55	0	0	30	226	89.308334	21.575001
226	0	1	1	1	0	0	1	0	0	1	0	0	29	40	0	0	30	226	89.308334	21.575001
226	0	1	1	1	0	0	1	0	0	1	0	1	31	26	0	0	30	226	89.308334	21.575001
226	0	1	1	1	0	0	1	0	0	0	1	1	28	33	1	1	30	226	89.308334	21.575001
226	0	1	1	1	0	0	1	0	0	0	1	1	28	14	0	0	30	226	89.308334	21.575001
226	0	1	0	0	0	0	0	0	0	1	0	1	42	56	0	0	30	226	89.308334	21.575001
226	0	1	0	0	0	0	0	0	0	1	0	1	42	23	0	0	30	226	89.308334	21.575001
226	0	1	1	0	1	0	0	1	0	1	0	0	32	48	1	0	30	226	89.308334	21.575001
226	0	1	1	0	1	0	0	1	0	1	0	1	32	34	0	1	30	226	89.308334	21.575001
227	0	1	1	0	0	0	0	1	0	0	0	1	28	40	0	1	21	227	133.48334	17.391666
227	0	1	1	0	0	0	0	1	0	1	0	0	28	13	0	1	21	227	133.48334	17.391666
227	0	1	0	0	0	0	0	0	0	0	1	0	21	16	0	0	21	227	133.48334	17.391666
228	0	1	1	1	0	0	0	1	0	0	0	1	46	47	0	1	30	228	89.308334	21.575001
228	0	1	1	1	0	1	0	0	0	0	0	0	38	42	0	1	30	228	89.308334	21.575001
228	0	1	1	1	0	0	0	0	1	1	0	0	34	43	0	0	30	228	89.308334	21.575001
228	0	1	1	1	0	0	0	0	1	1	0	0	34	12	0	0	30	228	89.308334	21.575001
228	0	1	1	1	0	0	1	0	0	1	0	0	27	11	0	1	30	228	89.308334	21.575001
228	0	1	1	1	0	0	0	1	0	1	0	1	30	23	0	0	30	228	89.308334	21.575001
228	0	0	1	1	0	0	1	0	0	0	0	0	28	13	0	1	30	228	89.308334	21.575001
228	0	1	1	1	0	1	0	0	0	1	0	1	28	17	0	0	30	228	89.308334	21.575001
229	0	1	0	0	0	0	0	0	0	1	0	1	51	57	0	1	5	229	113.26667	20.016666
229	0	1	0	0	0	0	0	0	0	1	0	0	51	20	1	1	5	229	113.26667	20.016666
229	0	1	1	1	0	0	0	0	0	0	0	0	58	46	0	0	5	229	113.26667	20.016666
229	0	1	1	1	0	0	0	0	0	0	0	1	58	13	0	0	5	229	113.26667	20.016666
229	0	1	1	0	0	0	0	0	0	0	0	1	64	48	0	0	5	229	113.26667	20.016666
229	0	1	1	1	0	0	0	0	0	1	0	0	41	7	0	1	5	229	113.26667	20.016666
229	0	1	1	1	0	0	0	0	0	1	0	0	42	51	0	0	5	229	113.26667	20.016666
229	0	0	1	1	0	0	0	0	0	1	0	1	24	23	0	1	5	229	113.26667	20.016666
230	0	0	1	0	0	0	1	0	0	1	0	0	21	19	0	1	11	230	121.6	19.908333
230	0	0	1	1	0	0	0	0	0	0	0	1	44	59	1	0	11	230	121.6	19.908333
230	0	1	1	1	0	1	0	0	0	1	0	0	42	13	0	1	11	230	121.6	19.908333
230	0	1	1	1	0	1	0	0	0	1	0	0	30	41	0	1	11	230	121.6	19.908333
230	0	1	1	1	0	0	0	1	0	0	1	0	64	40	0	0	11	230	121.6	19.908333
230	0	1	0	0	0	0	0	0	0	0	0	1	68	57	0	0	11	230	121.6	19.908333
230	0	1	1	1	0	1	0	0	0	1	0	0	57	6	0	1	11	230	121.6	19.908333
231	1	1	1	1	0	0	0	0	1	1	0	0	43	29	0	0	3	231	89.308334	21.575001
231	1	1	1	1	0	0	0	0	1	1	0	0	43	7	0	1	3	231	89.308334	21.575001
231	1	1	1	1	0	0	0	0	1	1	0	0	31	40	0	0	3	231	89.308334	21.575001
231	1	1	1	1	0	0	0	0	1	1	0	1	26	8	0	1	3	231	89.308334	21.575001
231	1	1	0	0	0	0	0	0	1	1	0	1	27	25	0	0	3	231	89.308334	21.575001
231	1	1	1	1	0	0	0	0	1	1	0	1	31	45	0	0	3	231	89.308334	21.575001
231	1	1	1	1	0	0	0	0	1	1	0	1	32	37	0	0	3	231	89.308334	21.575001
231	1	1	1	1	0	0	0	0	1	1	0	0	33	9	0	1	3	231	89.308334	21.575001
232	0	1	1	1	0	0	0	0	1	0	1	1	37	32	0	0	30	232	89.308334	21.575001
233	1	0	1	1	0	1	0	0	0	1	0	0	21	47	0	0	26	233	101.38333	19.666668
233	1	0	1	1	0	1	0	0	0	1	0	1	21	16	0	0	26	233	101.38333	19.666668
233	1	1	1	1	0	0	0	0	1	0	1	1	34	17	0	0	26	233	101.38333	19.666668
233	1	1	1	1	0	0	0	0	1	1	0	1	49	31	0	0	26	233	101.38333	19.666668
233	1	1	1	1	0	0	0	0	0	1	0	1	26	38	0	0	26	233	101.38333	19.666668
233	1	1	1	1	0	0	1	0	0	1	0	0	28	26	1	1	26	233	101.38333	19.666668
233	1	1	1	0	1	0	0	0	1	0	1	0	31	46	0	0	26	233	101.38333	19.666668
233	1	1	1	0	1	0	0	0	1	0	1	1	31	19	0	0	26	233	101.38333	19.666668
233	1	1	1	1	0	0	0	1	0	1	0	0	48	58	0	0	26	233	101.38333	19.666668
233	1	1	1	1	0	0	0	1	0	1	0	0	48	32	0	0	26	233	101.38333	19.666668
233	1	1	1	1	0	0	1	0	0	1	0	0	32	50	0	0	26	233	101.38333	19.666668
233	1	1	1	1	0	0	0	0	1	1	0	1	30	24	0	1	26	233	101.38333	19.666668
233	1	1	1	1	0	0	0	0	1	1	0	1	54	44	1	1	26	233	101.38333	19.666668
234	0	1	0	0	0	0	0	0	0	0	0	0	25	46	0	1	5	234	113.26667	20.016666
234	0	1	0	0	0	0	0	0	0	0	0	1	25	17	0	0	5	234	113.26667	20.016666
234	0	1	1	1	0	0	0	0	0	1	0	0	27	30	0	0	5	234	113.26667	20.016666
234	0	1	1	1	0	0	0	0	0	1	0	1	25	19	0	0	5	234	113.26667	20.016666
234	0	1	1	0	0	0	0	0	0	1	0	1	58	36	0	0	5	234	113.26667	20.016666
234	0	1	1	1	0	0	0	1	0	1	0	1	38	8	0	1	5	234	113.26667	20.016666
234	0	0	1	0	0	0	1	0	0	1	0	0	43	33	0	0	5	234	113.26667	20.016666
234	0	1	1	1	0	1	0	0	0	1	0	1	50	46	0	0	5	234	113.26667	20.016666
235	1	1	1	1	0	0	0	0	1	0	1	1	31	25	0	0	2	235	101.38333	19.666668
235	1	1	1	1	0	0	0	0	1	1	0	0	45	35	0	0	2	235	101.38333	19.666668
235	1	0	1	1	0	0	0	0	1	1	0	1	36	55	0	0	2	235	101.38333	19.666668
235	1	1	1	1	0	0	0	0	1	1	0	0	45	20	0	0	2	235	101.38333	19.666668
236	0	0	1	0	0	1	0	0	0	1	0	0	48	38	0	0	10	236	133.48334	17.391666
236	0	0	1	0	0	1	0	0	0	0	0	0	48	11	1	1	10	236	133.48334	17.391666
236	0	1	1	1	0	1	0	0	0	1	0	1	33	31	0	0	10	236	133.48334	17.391666
236	0	1	1	0	0	1	0	0	0	1	0	0	52	40	0	1	10	236	133.48334	17.391666
236	0	1	1	1	0	1	0	0	0	1	0	0	30	14	0	0	10	236	133.48334	17.391666
236	0	0	0	0	0	1	0	0	0	1	0	1	25	21	0	0	10	236	133.48334	17.391666
237	0	0	1	1	0	0	1	0	0	1	0	1	32	23	0	0	9	237	121.6	19.908333
237	0	0	0	0	0	0	0	0	0	0	0	1	45	22	1	1	9	237	121.6	19.908333
237	0	1	1	1	0	0	0	0	0	1	0	1	25	10	0	1	9	237	121.6	19.908333
238	0	1	1	1	0	0	0	1	0	1	0	0	31	22	0	0	29	238	89.308334	21.575001
238	0	1	1	1	0	0	0	0	0	1	0	0	29	38	1	1	29	238	89.308334	21.575001
238	0	0	1	1	0	0	0	0	0	0	0	0	36	44	0	1	29	238	89.308334	21.575001
238	0	1	1	0	0	0	0	0	0	1	0	1	27	38	0	1	29	238	89.308334	21.575001
238	0	1	0	0	0	0	0	0	0	1	0	0	24	23	1	1	29	238	89.308334	21.575001
238	0	1	1	1	0	0	0	1	0	1	0	0	34	22	0	1	29	238	89.308334	21.575001
238	0	1	1	1	0	0	0	0	1	1	0	0	32	24	0	0	29	238	89.308334	21.575001
238	0	1	1	0	0	0	0	0	0	1	0	0	28	13	0	1	29	238	89.308334	21.575001
238	0	1	1	0	0	0	0	0	0	1	0	0	41	50	0	1	29	238	89.308334	21.575001
238	0	1	1	0	0	1	0	0	0	1	0	0	46	53	0	0	29	238	89.308334	21.575001
239	0	1	1	1	0	1	0	0	0	1	0	1	28	36	0	0	20	239	133.48334	17.391666
239	0	0	1	1	0	0	0	1	0	1	0	0	44	22	0	1	20	239	133.48334	17.391666
239	0	0	1	1	0	0	0	0	0	1	0	1	27	24	0	0	20	239	133.48334	17.391666
239	0	1	1	1	0	0	0	0	0	1	0	0	50	26	0	0	20	239	133.48334	17.391666
239	0	1	1	1	0	0	1	0	0	1	0	0	22	33	0	0	20	239	133.48334	17.391666
240	0	1	0	0	0	0	0	0	0	0	0	0	34	32	0	1	23	240	101.38333	19.666668
240	0	1	1	1	0	0	1	0	0	1	0	1	32	44	0	1	23	240	101.38333	19.666668
240	0	1	1	0	0	0	0	1	0	1	0	1	28	40	0	1	23	240	101.38333	19.666668
240	0	1	1	1	0	0	0	1	0	1	0	1	34	49	0	0	23	240	101.38333	19.666668
240	0	1	1	1	0	0	0	1	0	1	0	0	33	51	0	0	23	240	101.38333	19.666668
241	0	1	1	1	0	0	1	0	0	1	0	0	26	47	0	0	17	241	136.31667	20.316668
241	0	1	1	1	0	0	1	0	0	1	0	0	26	24	0	0	17	241	136.31667	20.316668
241	0	1	1	1	0	0	1	0	0	1	0	0	32	44	0	0	17	241	136.31667	20.316668
241	0	1	1	1	0	0	1	0	0	1	0	1	32	20	0	0	17	241	136.31667	20.316668
241	0	1	1	0	0	1	0	0	0	1	0	0	46	48	0	1	17	241	136.31667	20.316668
241	0	1	1	0	0	1	0	0	0	1	0	0	46	14	0	1	17	241	136.31667	20.316668
241	0	1	1	1	0	1	0	0	0	1	0	0	36	7	0	1	17	241	136.31667	20.316668
241	0	1	1	0	0	0	0	0	1	1	0	0	50	25	0	1	17	241	136.31667	20.316668
241	0	0	1	1	0	0	0	0	0	1	0	0	49	20	0	0	17	241	136.31667	20.316668
241	0	1	1	1	0	0	0	1	0	1	0	1	36	51	0	0	17	241	136.31667	20.316668
241	0	1	1	1	0	0	0	1	0	1	0	1	36	6	0	0	17	241	136.31667	20.316668
241	0	1	0	0	0	0	0	0	0	1	0	1	42	54	0	1	17	241	136.31667	20.316668
241	0	1	0	0	0	0	0	0	0	1	0	0	42	21	0	1	17	241	136.31667	20.316668
242	0	1	1	1	0	1	0	0	0	0	0	0	39	46	0	0	6	242	113.26667	20.016666
242	0	1	1	1	0	0	1	0	0	1	0	0	26	53	0	1	6	242	113.26667	20.016666
242	0	1	1	1	0	0	1	0	0	1	0	0	26	26	0	1	6	242	113.26667	20.016666
242	0	0	1	1	0	0	1	0	0	0	0	1	46	33	0	0	6	242	113.26667	20.016666
242	0	0	1	1	0	0	0	0	0	1	0	1	52	30	0	0	6	242	113.26667	20.016666
243	0	1	1	0	0	0	1	0	0	1	0	1	41	55	0	0	10	243	133.48334	17.391666
243	0	0	1	1	0	0	0	0	0	1	0	1	28	34	0	0	10	243	133.48334	17.391666
243	0	1	1	1	0	1	0	0	0	0	0	0	43	33	0	0	10	243	133.48334	17.391666
243	0	1	1	1	0	1	0	0	0	0	0	1	30	38	0	0	10	243	133.48334	17.391666
244	1	1	1	0	1	0	0	0	1	1	0	1	25	8	0	0	1	244	101.38333	19.666668
244	1	1	1	0	1	0	0	1	0	1	0	1	40	48	0	0	1	244	101.38333	19.666668
244	1	1	1	0	1	0	0	1	0	1	0	0	40	22	0	0	1	244	101.38333	19.666668
244	1	1	1	1	0	0	0	0	1	0	1	0	39	22	0	0	1	244	101.38333	19.666668
244	1	1	1	1	0	0	0	0	1	1	0	1	28	25	0	0	1	244	101.38333	19.666668
244	1	1	1	1	0	0	0	0	1	1	0	1	28	53	0	0	1	244	101.38333	19.666668
244	1	1	1	1	0	0	0	0	1	1	0	0	28	28	0	0	1	244	101.38333	19.666668
244	1	1	1	1	0	0	0	1	0	0	1	0	41	32	0	0	1	244	101.38333	19.666668
244	1	1	1	1	0	0	0	0	1	1	0	0	30	46	0	1	1	244	101.38333	19.666668
244	1	1	1	1	0	0	0	0	1	1	0	0	30	10	0	0	1	244	101.38333	19.666668
245	0	1	1	0	0	0	1	0	0	0	0	1	30	52	0	0	12	245	153.53334	18.025
245	0	1	1	0	0	0	1	0	0	0	0	1	30	10	0	0	12	245	153.53334	18.025
245	0	0	1	1	0	0	0	0	0	0	0	1	30	42	0	1	12	245	153.53334	18.025
245	0	1	1	1	0	0	0	1	0	1	0	0	28	29	0	0	12	245	153.53334	18.025
245	0	1	1	1	0	1	0	0	0	1	0	1	27	19	0	1	12	245	153.53334	18.025
245	0	1	1	1	0	1	0	0	0	0	0	1	39	7	0	1	12	245	153.53334	18.025
246	0	1	1	1	0	0	1	0	0	0	1	1	25	47	0	0	10	246	121.6	19.908333
246	0	1	1	1	0	0	1	0	0	0	1	0	25	12	0	1	10	246	121.6	19.908333
246	0	1	1	0	0	0	0	1	0	1	0	1	58	39	0	0	10	246	121.6	19.908333
246	0	1	1	1	0	0	0	0	1	0	1	0	34	54	0	0	10	246	121.6	19.908333
246	0	1	1	1	0	0	0	1	0	1	0	1	29	40	0	0	10	246	121.6	19.908333
246	0	1	1	0	0	0	0	1	0	1	0	1	59	15	0	1	10	246	121.6	19.908333
246	0	1	1	1	0	0	0	0	1	1	0	0	33	46	0	0	10	246	121.6	19.908333
246	0	1	1	1	0	0	0	0	1	1	0	0	33	22	0	0	10	246	121.6	19.908333
247	1	1	1	0	0	0	1	0	0	1	0	1	25	36	0	0	25	247	99.449997	19.725
247	1	1	1	0	0	0	1	0	0	1	0	0	25	6	0	0	25	247	99.449997	19.725
247	1	1	1	0	1	0	0	0	1	0	1	0	30	40	0	0	25	247	99.449997	19.725
247	1	1	1	0	1	0	0	0	1	0	1	0	30	7	0	0	25	247	99.449997	19.725
247	1	1	1	0	0	0	0	1	0	0	1	0	35	17	0	0	25	247	99.449997	19.725
247	1	1	1	0	0	0	0	0	1	0	1	1	30	58	0	0	25	247	99.449997	19.725
247	1	1	1	0	0	0	0	1	0	1	0	0	55	11	0	1	25	247	99.449997	19.725
247	1	0	1	0	0	0	1	0	0	0	0	1	70	39	0	0	25	247	99.449997	19.725
248	0	0	1	0	0	1	0	0	0	0	0	1	46	56	0	0	5	248	113.26667	20.016666
248	0	1	1	1	0	0	0	0	0	0	0	0	29	29	0	0	5	248	113.26667	20.016666
248	0	0	1	1	0	0	0	0	1	0	0	0	52	47	0	0	5	248	113.26667	20.016666
248	0	0	1	0	0	0	0	0	0	1	0	0	82	57	0	0	5	248	113.26667	20.016666
248	0	1	0	0	0	0	0	0	0	1	0	0	52	12	0	0	5	248	113.26667	20.016666
248	0	1	1	1	0	0	1	0	0	1	0	0	25	39	0	0	5	248	113.26667	20.016666
248	0	1	1	1	0	0	1	0	0	1	0	0	25	12	0	0	5	248	113.26667	20.016666
248	0	1	1	1	0	0	0	0	0	1	0	0	28	33	0	1	5	248	113.26667	20.016666
248	0	1	1	1	0	0	0	1	0	1	0	1	33	33	0	0	5	248	113.26667	20.016666
249	0	1	1	1	0	1	0	0	0	1	0	0	28	19	0	0	17	249	136.31667	20.316668
249	0	1	1	1	0	1	0	0	0	1	0	1	33	37	0	0	17	249	136.31667	20.316668
249	0	1	1	1	0	1	0	0	0	1	0	0	26	6	0	0	17	249	136.31667	20.316668
249	0	1	1	1	0	0	0	0	0	1	0	0	46	37	0	0	17	249	136.31667	20.316668
249	0	1	1	1	0	0	0	0	0	1	0	1	46	36	0	0	17	249	136.31667	20.316668
249	0	1	1	1	0	0	0	0	0	1	0	0	46	9	0	1	17	249	136.31667	20.316668
249	0	1	1	1	0	1	0	0	0	1	0	0	33	47	0	0	17	249	136.31667	20.316668
249	0	1	1	1	0	1	0	0	0	1	0	0	33	13	0	0	17	249	136.31667	20.316668
249	0	1	1	1	0	1	0	0	0	1	0	0	40	27	0	0	17	249	136.31667	20.316668
250	0	1	1	0	0	0	1	0	0	0	0	1	69	46	0	0	19	250	133.48334	17.391666
250	0	1	1	1	0	0	0	1	0	1	0	1	24	25	0	0	19	250	133.48334	17.391666
250	0	0	1	1	0	0	0	0	0	1	0	1	46	16	0	0	19	250	133.48334	17.391666
250	0	1	1	1	0	0	1	0	0	1	0	0	31	18	0	0	19	250	133.48334	17.391666
251	0	0	1	0	0	0	0	0	1	1	0	0	36	31	0	0	2	251	101.38333	19.666668
251	0	1	1	1	0	0	0	1	0	1	0	0	33	48	0	1	2	251	101.38333	19.666668
251	0	1	1	1	0	0	0	1	0	1	0	0	33	10	0	0	2	251	101.38333	19.666668
251	0	1	1	1	0	0	0	1	0	0	1	1	30	19	0	0	2	251	101.38333	19.666668
251	0	1	1	1	0	0	0	1	0	1	0	0	44	30	0	0	2	251	101.38333	19.666668
251	0	1	1	1	0	0	0	0	1	1	0	0	32	40	0	0	2	251	101.38333	19.666668
251	0	1	1	1	0	0	0	1	0	1	0	1	33	42	0	0	2	251	101.38333	19.666668
252	1	1	1	1	0	0	0	0	1	1	0	0	29	49	0	0	11	252	133.48334	17.391666
252	1	1	1	1	0	0	0	0	1	1	0	1	29	21	0	1	11	252	133.48334	17.391666
252	1	1	1	1	0	0	0	0	1	0	1	1	30	59	0	0	11	252	133.48334	17.391666
252	1	1	1	1	0	0	0	0	1	0	1	1	30	25	0	0	11	252	133.48334	17.391666
252	1	1	1	0	1	0	1	0	0	0	0	0	30	33	0	1	11	252	133.48334	17.391666
252	1	1	1	0	1	0	1	0	0	1	0	1	30	9	0	1	11	252	133.48334	17.391666
252	1	1	1	1	0	0	0	0	1	1	0	0	39	46	0	0	11	252	133.48334	17.391666
252	1	1	1	1	0	0	0	0	1	1	0	0	39	9	0	0	11	252	133.48334	17.391666
252	1	1	1	1	0	0	0	1	0	0	0	1	35	16	0	0	11	252	133.48334	17.391666
252	1	1	1	1	0	0	0	0	1	0	1	1	37	35	0	0	11	252	133.48334	17.391666
252	1	1	1	1	0	0	0	0	1	0	1	0	37	19	0	1	11	252	133.48334	17.391666
252	1	1	1	1	0	0	0	0	1	0	1	0	43	56	0	0	11	252	133.48334	17.391666
252	1	1	1	1	0	0	0	0	1	1	0	1	43	22	0	0	11	252	133.48334	17.391666
252	1	1	1	1	0	0	0	0	1	0	1	0	38	23	0	0	11	252	133.48334	17.391666
253	0	1	1	1	0	0	1	0	0	1	0	0	32	35	0	1	21	253	133.48334	17.391666
253	0	1	1	0	0	1	0	0	0	1	0	1	24	12	0	0	21	253	133.48334	17.391666
254	0	1	1	0	1	1	0	0	0	0	0	0	22	26	1	1	27	254	90.741669	20.916666
254	0	1	1	0	0	1	0	0	0	0	0	1	30	48	0	1	27	254	90.741669	20.916666
254	0	1	1	1	0	0	0	0	0	0	0	1	40	29	0	1	27	254	90.741669	20.916666
254	0	1	1	1	0	1	0	0	0	1	0	0	34	24	0	1	27	254	90.741669	20.916666
254	0	1	1	1	0	0	1	0	0	1	0	0	32	17	0	0	27	254	90.741669	20.916666
255	0	1	0	0	0	0	0	0	0	1	0	1	27	9	0	1	22	255	130.44167	16.708334
255	0	1	0	0	0	1	0	0	0	0	0	0	52	42	0	0	22	255	130.44167	16.708334
255	0	1	0	0	0	1	0	0	0	1	0	0	29	37	0	0	22	255	130.44167	16.708334
255	0	1	1	0	1	0	0	1	0	1	0	0	42	53	0	0	22	255	130.44167	16.708334
255	0	1	1	0	1	0	0	1	0	1	0	0	42	30	0	1	22	255	130.44167	16.708334
255	0	1	1	0	1	0	0	1	0	0	0	0	42	33	0	0	22	255	130.44167	16.708334
255	0	1	0	0	0	0	0	0	0	1	0	0	45	12	0	0	22	255	130.44167	16.708334
255	0	1	1	1	0	1	0	0	0	0	1	0	41	37	0	1	22	255	130.44167	16.708334
255	0	1	1	1	0	1	0	0	0	0	1	1	41	6	0	1	22	255	130.44167	16.708334
255	0	1	1	1	0	0	0	0	1	0	1	1	33	10	0	1	22	255	130.44167	16.708334
255	0	1	0	0	0	0	0	0	0	1	0	1	22	25	0	1	22	255	130.44167	16.708334
256	0	0	1	1	0	1	0	0	0	1	0	1	64	36	0	1	27	256	86.991669	21.233334
256	0	1	1	1	0	0	1	0	0	1	0	1	32	13	0	0	27	256	86.991669	21.233334
256	0	1	1	0	0	0	0	0	0	1	0	1	28	30	0	0	27	256	86.991669	21.233334
256	0	1	1	1	0	0	1	0	0	1	0	1	23	14	0	1	27	256	86.991669	21.233334
256	0	1	1	1	0	0	1	0	0	1	0	0	33	27	0	1	27	256	86.991669	21.233334
256	0	1	1	1	0	0	1	0	0	1	0	0	41	42	0	1	27	256	86.991669	21.233334
256	0	1	1	1	0	0	0	0	1	1	0	0	44	14	0	1	27	256	86.991669	21.233334
256	0	1	1	1	0	0	1	0	0	1	0	0	29	41	0	0	27	256	86.991669	21.233334
257	0	0	1	0	0	0	1	0	0	1	0	0	51	37	0	0	26	257	90.741669	20.916666
257	0	1	1	1	0	0	1	0	0	0	1	1	24	23	0	0	26	257	90.741669	20.916666
257	0	1	1	1	0	0	1	0	0	1	0	1	30	38	0	0	26	257	90.741669	20.916666
257	0	1	1	1	0	0	0	0	0	1	0	1	36	16	0	0	26	257	90.741669	20.916666
257	0	1	1	0	0	1	0	0	0	1	0	1	27	54	0	0	26	257	90.741669	20.916666
257	0	1	1	1	0	0	0	1	0	1	0	0	28	59	0	0	26	257	90.741669	20.916666
257	0	1	1	1	0	0	0	1	0	1	0	0	28	21	0	0	26	257	90.741669	20.916666
257	0	1	1	0	0	0	0	0	0	0	0	1	27	53	1	1	26	257	90.741669	20.916666
258	0	1	1	1	0	0	0	0	0	0	0	1	28	29	1	0	17	258	135.66667	18.316668
258	0	1	1	1	0	0	0	0	0	0	0	0	28	14	0	1	17	258	135.66667	18.316668
258	0	1	1	1	0	0	0	1	0	1	0	0	34	52	0	0	17	258	135.66667	18.316668
258	0	1	1	1	0	0	0	1	0	1	0	1	34	27	0	0	17	258	135.66667	18.316668
258	0	1	1	1	0	1	0	0	0	1	0	0	38	14	0	0	17	258	135.66667	18.316668
258	0	1	1	1	0	1	0	0	0	0	0	1	51	44	0	1	17	258	135.66667	18.316668
258	0	1	1	1	0	0	0	0	0	1	0	0	28	15	0	0	17	258	135.66667	18.316668
258	0	1	1	1	0	1	0	0	0	1	0	1	42	26	0	1	17	258	135.66667	18.316668
258	0	0	1	0	0	0	0	0	0	1	0	0	39	43	1	0	17	258	135.66667	18.316668
258	0	1	1	1	0	0	0	0	1	1	0	0	34	30	0	0	17	258	135.66667	18.316668
259	0	1	1	0	1	1	0	0	0	1	0	0	27	46	1	0	27	259	90.741669	20.916666
259	0	1	1	1	0	1	0	0	0	1	0	1	31	24	0	1	27	259	90.741669	20.916666
259	0	1	1	1	0	0	1	0	0	1	0	1	65	54	1	1	27	259	90.741669	20.916666
259	0	0	1	1	0	1	0	0	0	1	0	0	43	31	1	0	27	259	90.741669	20.916666
259	0	1	1	1	0	0	0	0	0	1	0	1	56	17	1	1	27	259	90.741669	20.916666
260	0	1	1	1	0	0	0	1	0	0	1	0	28	18	0	0	23	260	101.38333	19.666668
260	0	0	1	1	0	0	0	0	0	1	0	1	35	30	0	0	23	260	101.38333	19.666668
260	0	0	1	1	0	0	0	0	0	1	0	1	35	30	0	0	23	260	101.38333	19.666668
260	0	1	1	1	0	0	1	0	0	1	0	0	49	24	0	1	23	260	101.38333	19.666668
260	0	1	1	1	0	1	0	0	0	1	0	1	42	22	0	0	23	260	101.38333	19.666668
260	0	1	1	1	0	1	0	0	0	1	0	1	42	22	0	1	23	260	101.38333	19.666668
260	0	1	1	1	0	1	0	0	0	1	0	0	28	38	0	0	23	260	101.38333	19.666668
260	0	0	1	1	0	0	0	0	0	1	0	1	19	12	0	0	23	260	101.38333	19.666668
260	0	1	1	1	0	0	0	0	0	1	0	0	27	37	0	0	23	260	101.38333	19.666668
260	0	0	0	0	0	0	0	0	0	0	0	0	35	25	0	0	23	260	101.38333	19.666668
260	0	1	1	1	0	0	0	1	0	0	0	0	53	59	0	1	23	260	101.38333	19.666668
261	0	1	0	0	0	0	1	0	0	1	0	1	45	57	0	0	8	261	153.53334	18.025
261	0	0	1	1	0	0	0	0	0	1	0	0	80	38	0	1	8	261	153.53334	18.025
261	0	0	1	1	0	0	0	0	0	1	0	0	80	7	0	0	8	261	153.53334	18.025
261	0	0	0	0	0	0	0	0	0	0	0	1	30	25	0	0	8	261	153.53334	18.025
261	0	0	1	1	0	0	0	0	0	1	0	0	38	41	0	0	8	261	153.53334	18.025
262	0	1	0	0	0	1	0	0	0	0	1	0	25	17	0	0	12	262	153.53334	18.025
262	0	1	1	0	0	1	0	0	0	0	0	1	44	27	0	1	12	262	153.53334	18.025
262	0	1	0	0	0	0	0	0	0	0	0	1	35	31	0	1	12	262	153.53334	18.025
262	0	1	1	1	0	0	1	0	0	1	0	1	55	12	0	0	12	262	153.53334	18.025
262	0	1	1	1	0	0	0	1	0	0	0	0	31	44	0	0	12	262	153.53334	18.025
262	0	1	1	1	0	0	0	1	0	0	0	0	31	21	0	1	12	262	153.53334	18.025
262	0	1	1	1	0	1	0	0	0	1	0	0	31	46	0	1	12	262	153.53334	18.025
262	0	1	0	0	0	0	0	0	0	1	0	1	38	58	0	0	12	262	153.53334	18.025
262	0	1	1	0	1	0	0	1	0	0	0	1	32	37	0	0	12	262	153.53334	18.025
262	0	1	1	0	1	0	0	1	0	0	0	0	32	8	0	1	12	262	153.53334	18.025
262	0	1	1	1	0	0	1	0	0	1	0	1	30	54	0	1	12	262	153.53334	18.025
262	0	1	1	1	0	0	1	0	0	1	0	0	30	16	0	1	12	262	153.53334	18.025
263	0	1	1	1	0	0	0	0	0	1	0	0	30	53	1	0	28	263	86.991669	21.233334
263	0	1	1	1	0	0	0	0	0	1	0	0	30	11	0	1	28	263	86.991669	21.233334
263	0	1	1	1	0	0	1	0	0	1	0	0	22	32	0	0	28	263	86.991669	21.233334
263	0	0	1	0	0	0	0	0	0	1	0	1	28	25	0	0	28	263	86.991669	21.233334
263	0	1	1	1	0	0	1	0	0	1	0	0	50	57	0	0	28	263	86.991669	21.233334
263	0	1	1	1	0	0	0	1	0	1	0	0	24	31	0	1	28	263	86.991669	21.233334
263	0	1	1	1	0	1	0	0	0	1	0	1	66	6	0	1	28	263	86.991669	21.233334
263	0	0	0	0	0	0	1	0	0	1	0	1	24	10	0	0	28	263	86.991669	21.233334
263	0	1	1	1	0	0	0	0	1	1	0	1	41	48	0	0	28	263	86.991669	21.233334
264	1	1	1	1	0	0	0	0	1	1	0	1	30	13	0	0	2	264	101.38333	19.666668
264	1	1	1	1	0	0	0	0	1	0	1	1	67	29	0	1	2	264	101.38333	19.666668
264	1	0	1	0	1	0	0	0	1	1	0	1	30	47	0	0	2	264	101.38333	19.666668
264	1	0	1	0	1	0	0	0	1	1	0	1	30	19	0	0	2	264	101.38333	19.666668
265	0	1	1	1	0	0	1	0	0	0	1	1	25	19	0	0	16	265	133.48334	17.391666
265	0	1	1	1	0	1	0	0	0	1	0	1	29	45	0	0	16	265	133.48334	17.391666
265	0	1	1	1	0	0	0	1	0	1	0	1	35	20	0	0	16	265	133.48334	17.391666
266	0	1	1	1	0	0	1	0	0	0	0	1	33	9	0	1	8	266	121.6	19.908333
266	0	0	1	0	0	0	0	1	0	0	0	1	64	49	0	0	8	266	121.6	19.908333
266	0	1	1	1	0	1	0	0	0	1	0	1	40	13	1	1	8	266	121.6	19.908333
266	0	0	1	0	0	0	0	0	0	1	0	0	54	46	1	1	8	266	121.6	19.908333
266	0	0	1	0	0	0	0	0	0	1	0	0	77	27	0	0	8	266	121.6	19.908333
267	0	1	1	1	0	1	0	0	0	1	0	1	32	21	0	0	9	267	121.6	19.908333
267	0	1	1	1	0	0	1	0	0	0	0	0	28	58	0	1	9	267	121.6	19.908333
267	0	1	1	1	0	0	1	0	0	1	0	1	40	47	0	0	9	267	121.6	19.908333
267	0	1	1	1	0	0	1	0	0	1	0	1	40	18	0	0	9	267	121.6	19.908333
268	0	0	1	1	0	0	0	0	0	1	0	0	24	24	1	1	11	268	121.6	19.908333
268	0	0	1	0	0	0	0	0	0	0	0	1	47	16	1	1	11	268	121.6	19.908333
268	0	0	1	0	1	1	0	0	0	1	0	0	55	43	1	1	11	268	121.6	19.908333
268	0	1	1	0	0	1	0	0	0	1	0	0	36	44	0	0	11	268	121.6	19.908333
268	0	1	1	1	0	0	1	0	0	1	0	1	29	18	0	0	11	268	121.6	19.908333
269	0	1	1	1	0	0	1	0	0	1	0	1	34	19	0	0	7	269	113.26667	20.016666
269	0	1	1	1	0	0	0	1	0	1	0	1	34	42	0	0	7	269	113.26667	20.016666
269	0	1	1	1	0	0	0	1	0	1	0	0	34	7	0	1	7	269	113.26667	20.016666
269	0	1	1	1	0	0	0	0	0	1	0	0	25	31	1	1	7	269	113.26667	20.016666
269	0	1	1	1	0	0	0	0	0	1	0	1	25	6	0	1	7	269	113.26667	20.016666
269	0	0	1	1	0	0	0	0	0	0	0	0	30	25	0	1	7	269	113.26667	20.016666
269	0	1	1	1	0	1	0	0	0	1	0	0	49	21	0	0	7	269	113.26667	20.016666
269	0	1	1	1	0	0	1	0	0	1	0	1	42	11	0	0	7	269	113.26667	20.016666
269	0	0	1	1	0	0	0	1	0	1	0	0	29	43	0	0	7	269	113.26667	20.016666
269	0	0	1	0	0	0	0	0	0	1	0	0	59	58	1	1	7	269	113.26667	20.016666
270	0	1	1	1	0	0	0	0	1	1	0	0	43	34	0	0	5	270	113.26667	20.016666
270	0	1	1	1	0	0	0	0	0	0	0	0	23	45	0	0	5	270	113.26667	20.016666
270	0	1	1	1	0	0	0	0	0	0	0	0	23	9	0	1	5	270	113.26667	20.016666
270	0	1	1	1	0	0	0	0	0	1	0	1	42	45	0	1	5	270	113.26667	20.016666
270	0	1	1	1	0	0	0	0	0	1	0	0	42	33	0	1	5	270	113.26667	20.016666
270	0	1	1	0	0	0	0	0	0	1	0	0	46	9	0	1	5	270	113.26667	20.016666
270	0	1	1	1	0	1	0	0	0	1	0	0	29	9	0	0	5	270	113.26667	20.016666
270	0	0	1	1	0	0	0	0	0	0	0	0	64	58	0	0	5	270	113.26667	20.016666
271	1	1	1	1	0	0	0	0	1	1	0	1	27	42	0	0	11	271	121.6	19.908333
271	1	1	1	1	0	0	0	0	1	1	0	1	35	44	0	0	11	271	121.6	19.908333
271	1	1	1	1	0	0	0	0	1	0	1	0	40	53	0	0	11	271	121.6	19.908333
271	1	1	1	1	0	0	0	0	1	0	1	0	30	18	0	0	11	271	121.6	19.908333
271	1	0	1	1	0	0	0	1	0	1	0	0	68	55	0	0	11	271	121.6	19.908333
271	1	0	1	1	0	0	0	1	0	1	0	0	68	20	0	0	11	271	121.6	19.908333
271	1	1	1	1	0	0	0	1	0	1	0	1	41	56	0	1	11	271	121.6	19.908333
271	1	1	1	1	0	0	0	1	0	1	0	0	41	31	0	0	11	271	121.6	19.908333
271	1	1	1	1	0	0	0	1	0	1	0	1	41	9	0	0	11	271	121.6	19.908333
271	1	1	1	1	0	0	0	0	0	1	0	1	31	22	0	1	11	271	121.6	19.908333
272	0	0	1	1	0	0	0	0	0	1	0	1	58	43	1	1	17	272	140.41667	17.416666
272	0	1	1	1	0	0	1	0	0	1	0	1	52	30	0	0	17	272	140.41667	17.416666
272	0	1	1	1	0	0	0	0	0	0	0	1	58	18	0	0	17	272	140.41667	17.416666
272	0	1	1	1	0	0	0	0	0	0	0	0	57	16	0	0	17	272	140.41667	17.416666
273	0	0	1	1	0	0	0	0	0	0	0	0	43	8	0	0	12	273	153.53334	18.025
273	0	1	1	1	0	0	1	0	0	1	0	0	27	49	0	0	12	273	153.53334	18.025
273	0	1	1	1	0	0	1	0	0	1	0	1	27	16	0	1	12	273	153.53334	18.025
273	0	1	1	0	0	0	0	0	1	1	0	0	48	15	0	1	12	273	153.53334	18.025
273	0	0	1	1	0	1	0	0	0	0	1	1	28	56	0	0	12	273	153.53334	18.025
274	0	1	0	0	0	0	0	1	0	1	0	0	29	24	0	1	23	274	101.38333	19.666668
274	0	1	1	0	0	0	0	0	0	0	0	1	49	13	0	1	23	274	101.38333	19.666668
274	0	1	1	1	0	1	0	0	0	1	0	1	39	33	0	1	23	274	101.38333	19.666668
275	0	0	1	1	0	0	0	1	0	1	0	0	36	11	0	0	4	275	121.6	19.908333
275	0	1	1	1	0	0	0	1	0	0	0	0	42	36	0	0	4	275	121.6	19.908333
275	0	1	0	0	0	1	0	0	0	0	0	1	34	36	0	1	4	275	121.6	19.908333
275	0	0	1	1	0	0	0	0	0	0	1	0	22	38	0	1	4	275	121.6	19.908333
275	0	0	1	1	0	0	0	0	0	0	0	0	69	37	1	1	4	275	121.6	19.908333
276	1	0	1	1	0	0	0	0	1	0	1	1	27	53	0	0	3	276	89.308334	21.575001
276	1	1	1	1	0	0	0	0	1	0	1	1	37	56	0	0	3	276	89.308334	21.575001
276	1	1	1	1	0	0	0	0	1	1	0	1	30	50	0	1	3	276	89.308334	21.575001
276	1	1	1	1	0	0	0	0	1	1	0	0	42	22	0	0	3	276	89.308334	21.575001
276	1	1	1	1	0	0	0	0	1	1	0	1	36	37	0	0	3	276	89.308334	21.575001
276	1	1	1	1	0	0	0	0	1	0	1	0	30	57	0	0	3	276	89.308334	21.575001
276	1	1	1	1	0	0	0	0	1	0	1	1	30	18	0	0	3	276	89.308334	21.575001
276	1	1	1	1	0	0	0	0	1	0	0	1	48	57	0	0	3	276	89.308334	21.575001
277	0	1	1	1	0	0	0	1	0	1	0	0	26	30	0	0	7	277	121.6	19.908333
277	0	0	1	0	0	0	0	1	0	1	0	0	72	41	0	0	7	277	121.6	19.908333
277	0	0	1	0	0	0	0	1	0	1	0	0	72	11	0	0	7	277	121.6	19.908333
277	0	1	0	0	0	0	0	0	0	1	0	1	34	46	0	1	7	277	121.6	19.908333
277	0	1	0	0	0	0	0	0	0	1	0	0	34	17	0	0	7	277	121.6	19.908333
277	0	1	1	0	0	1	0	0	0	1	0	1	70	37	1	1	7	277	121.6	19.908333
277	0	1	1	1	0	0	0	0	0	0	0	1	37	35	0	1	7	277	121.6	19.908333
277	0	1	1	1	0	0	0	0	0	0	0	0	37	10	1	0	7	277	121.6	19.908333
277	0	1	1	1	0	0	0	1	0	1	0	1	31	37	0	0	7	277	121.6	19.908333
277	0	1	1	1	0	0	0	0	0	1	0	0	30	35	0	0	7	277	121.6	19.908333
277	0	1	1	1	0	0	0	1	0	0	1	0	35	29	0	0	7	277	121.6	19.908333
[truncated: 1,466 more rows]
